# Supplementary material for: Platinum-based metal complexes as chloride transporters that trigger apoptosis
Source: Chem Sci. 2024 Jun 26;15(29):11584–93. doi: 10.1039/d4sc02115k (PMC11268493; doi:10.1039/d4sc02115k)
Supplement: SC-015-D4SC02115K-s002 [file SC-015-D4SC02115K-s002.cif]

# Electronic Supplementary Material (ESI) for Chemical Science.
# This journal is © The Royal Society of Chemistry 2024

####################################################################### 
# 
# This file contains crystal structure data downloaded from the 
# Cambridge Structural Database (CSD) hosted by the Cambridge 
# Crystallographic Data Centre (CCDC).
# 
# Full information about CCDC data access policies and citation 
# guidelines are available at http://www.ccdc.cam.ac.uk/access/V1 
# 
# Audit and citation data items may have been added by the CCDC. 
# Please retain this information to preserve the provenance of 
# this file and to allow appropriate attribution of the data. 
# 
#######################################################################

data_pag22_s2620_sn1001
_database_code_depnum_ccdc_archive 'CCDC 2333196'
loop_
_audit_author_name
_audit_author_address
'Mohamed Metwaly'
;The University of Sydney
Australia
;
_audit_update_record             
;
2024-02-16 deposited with the CCDC.	2024-06-21 downloaded from the CCDC.
;
_audit_creation_date             2024-02-07
_audit_creation_method           
;
Olex2 1.5
(compiled 2023.08.24 svn.re1ec1418 for OlexSys, GUI svn.r6817)
;
_shelx_SHELXL_version_number     2018/3
loop_
_audit_author_email
?
_chemical_name_common            ?
_chemical_name_systematic        'Pentyl complex'
_chemical_formula_moiety         'C60 H76 N12 O4 Pt, 2(B F4)'
_chemical_formula_sum            'C60 H76 B2 F8 N12 O4 Pt'
_chemical_formula_weight         1398.03
_chemical_melting_point          ?
loop_
_atom_type_symbol
_atom_type_description
_atom_type_scat_dispersion_real
_atom_type_scat_dispersion_imag
_atom_type_scat_source
C C 0.0033 0.0016 'International Tables Vol C Tables 4.2.6.8 and 6.1.1.4'
H H 0.0000 0.0000 'International Tables Vol C Tables 4.2.6.8 and 6.1.1.4'
B B 0.0013 0.0007 'International Tables Vol C Tables 4.2.6.8 and 6.1.1.4'
F F 0.0171 0.0103 'International Tables Vol C Tables 4.2.6.8 and 6.1.1.4'
N N 0.0061 0.0033 'International Tables Vol C Tables 4.2.6.8 and 6.1.1.4'
O O 0.0106 0.0060 'International Tables Vol C Tables 4.2.6.8 and 6.1.1.4'
Pt Pt -1.7033 8.3905 'International Tables Vol C Tables 4.2.6.8 and 6.1.1.4'

_shelx_space_group_comment       
;
The symmetry employed for this shelxl refinement is uniquely defined
by the following loop, which should always be used as a source of
symmetry information in preference to the above space-group names.
They are only intended as comments.
;
_space_group_crystal_system      monoclinic
_space_group_IT_number           14
_space_group_name_H-M_alt        'P 1 21/c 1'
_space_group_name_Hall           '-P 2ybc'
loop_
_space_group_symop_operation_xyz
'x, y, z'
'-x, y+1/2, -z+1/2'
'-x, -y, -z'
'x, -y-1/2, z-1/2'

_cell_length_a                   13.3731(8)
_cell_length_b                   14.0167(7)
_cell_length_c                   17.0490(7)
_cell_angle_alpha                90
_cell_angle_beta                 103.604(5)
_cell_angle_gamma                90
_cell_volume                     3106.1(3)
_cell_formula_units_Z            2
_cell_measurement_reflns_used    10114
_cell_measurement_temperature    100(2)
_cell_measurement_theta_max      28.3270
_cell_measurement_theta_min      2.2670
_shelx_estimated_absorpt_T_max   0.892
_shelx_estimated_absorpt_T_min   0.706
_exptl_absorpt_coefficient_mu    2.339
_exptl_absorpt_correction_T_max  1.000
_exptl_absorpt_correction_T_min  0.723
_exptl_absorpt_correction_type   gaussian
_exptl_absorpt_process_details   
;
CrysAlisPro 1.171.41.107a (Rigaku Oxford Diffraction, 2021)
Numerical absorption correction based on gaussian integration over
a multifaceted crystal model
Empirical absorption correction using spherical harmonics,
implemented in SCALE3 ABSPACK scaling algorithm.
;
_exptl_absorpt_special_details   ?
_exptl_crystal_colour            'metallic yellowish yellow'
_exptl_crystal_colour_lustre     metallic
_exptl_crystal_colour_modifier   yellowish
_exptl_crystal_colour_primary    yellow
_exptl_crystal_density_diffrn    1.495
_exptl_crystal_density_meas      ?
_exptl_crystal_density_method    ?
_exptl_crystal_description       block
_exptl_crystal_F_000             1424
loop_
_exptl_crystal_face_index_h
_exptl_crystal_face_index_k
_exptl_crystal_face_index_l
_exptl_crystal_face_perp_dist
0 2 5 0.0660
0 -2 -5 0.0770
1 5 -3 0.0474
-1 -5 3 0.0274
1 0 0 0.0248
-1 0 0 0.0248

_exptl_crystal_preparation       
'Heating platinum complex with isoquinoline urea derivative in acetonitrile'
_exptl_crystal_recrystallization_method 'From DMF/ether'
_exptl_crystal_size_max          0.16
_exptl_crystal_size_mid          0.07
_exptl_crystal_size_min          0.05
_exptl_transmission_factor_max   ?
_exptl_transmission_factor_min   ?
_diffrn_reflns_av_R_equivalents  0.0758
_diffrn_reflns_av_unetI/netI     0.0591
_diffrn_reflns_Laue_measured_fraction_full 1.000
_diffrn_reflns_Laue_measured_fraction_max 1.000
_diffrn_reflns_limit_h_max       16
_diffrn_reflns_limit_h_min       -16
_diffrn_reflns_limit_k_max       17
_diffrn_reflns_limit_k_min       -17
_diffrn_reflns_limit_l_max       21
_diffrn_reflns_limit_l_min       -21
_diffrn_reflns_number            36390
_diffrn_reflns_point_group_measured_fraction_full 1.000
_diffrn_reflns_point_group_measured_fraction_max 1.000
_diffrn_reflns_theta_full        25.242
_diffrn_reflns_theta_max         26.370
_diffrn_reflns_theta_min         1.903
_diffrn_ambient_temperature      100(2)
_diffrn_detector_area_resol_mean 5.2930
_diffrn_detector_type            Atlas
_diffrn_measured_fraction_theta_full 1.000
_diffrn_measured_fraction_theta_max 1.000
_diffrn_measurement_details      
;
List of Runs (angles in degrees, time in seconds):

  # Type    Start    End  Width  t~exp~   \w     \q     \k     \f   Frames
#--------------------------------------------------------------------------
  1  \w     39.00 106.00   1.00   60.00    --   14.75 178.00-180.00   67
  2  \w    -26.00  98.00   1.00   60.00    --   14.75  19.00 -30.00  124
  3  \w    -61.00  46.00   1.00   60.00    --   14.75 -57.00-180.00  107
  4  \w    -42.00  23.00   1.00   60.00    --  -11.78 -77.00  30.00   65
  5  \w    -47.00  21.00   1.00   60.00    --  -11.78  77.00 -60.00   68
  6  \w    -15.00  10.00   1.00   60.00    --  -11.78 -99.00 -60.00   25
  7  \w    -68.00  -7.00   1.00   60.00    --   14.75 -19.00 -60.00   61
;
_diffrn_measurement_device       'four-circle diffractometer'
_diffrn_measurement_device_type  'SuperNova, Dual, Cu at home/near, Atlas'
_diffrn_measurement_method       '\w scans'
_diffrn_radiation_type           MoK\a
_diffrn_radiation_wavelength     0.71073
_diffrn_source                   ?
_reflns_Friedel_coverage         0.000
_reflns_Friedel_fraction_full    .
_reflns_Friedel_fraction_max     .
_reflns_number_gt                4534
_reflns_number_total             6356
_reflns_special_details          
;
 Reflections were merged by SHELXL according to the crystal
 class for the calculation of statistics and refinement.
 
 _reflns_Friedel_fraction is defined as the number of unique
 Friedel pairs measured divided by the number that would be
 possible theoretically, ignoring centric projections and
 systematic absences.
;
_reflns_threshold_expression     'I > 2\s(I)'
_computing_cell_refinement       'CrysAlisPro 1.171.41.107a (Rigaku OD, 2021)'
_computing_data_collection       'CrysAlisPro 1.171.41.107a (Rigaku OD, 2021)'
_computing_data_reduction        'CrysAlisPro 1.171.41.107a (Rigaku OD, 2021)'
_computing_molecular_graphics    'Olex2 1.5 (Dolomanov et al., 2009)'
_computing_publication_material  'Olex2 1.5 (Dolomanov et al., 2009)'
_computing_structure_refinement  'SHELXL 2018/3 (Sheldrick, 2015)'
_computing_structure_solution    'olex2.solve 1.5 (Bourhis et al., 2015)'
_refine_diff_density_max         0.762
_refine_diff_density_min         -0.605
_refine_diff_density_rms         0.093
_refine_ls_extinction_coef       .
_refine_ls_extinction_method     none
_refine_ls_goodness_of_fit_ref   1.004
_refine_ls_hydrogen_treatment    constr
_refine_ls_matrix_type           full
_refine_ls_number_parameters     396
_refine_ls_number_reflns         6356
_refine_ls_number_restraints     0
_refine_ls_R_factor_all          0.0558
_refine_ls_R_factor_gt           0.0292
_refine_ls_restrained_S_all      1.004
_refine_ls_shift/su_max          0.000
_refine_ls_shift/su_mean         0.000
_refine_ls_structure_factor_coef Fsqd
_refine_ls_weighting_details     
'w=1/[\s^2^(Fo^2^)+(0.0166P)^2^] where P=(Fo^2^+2Fc^2^)/3'
_refine_ls_weighting_scheme      calc
_refine_ls_wR_factor_gt          0.0504
_refine_ls_wR_factor_ref         0.0567
_refine_special_details          ?
_olex2_refinement_description    
;
1.a Secondary CH2 refined with riding coordinates:
 C15(H15A,H15B), C16(H16A,H16B), C17(H17A,H17B), C18(H18A,H18B), C45(H45A,
 H45B), C46(H46A,H46B), C47(H47A,H47B), C48(H48A,H48B)
1.b Aromatic/amide H refined with riding coordinates:
 C2(H2), C5(H5), C6(H6), C7(H7), C9(H9), C10(H10), N11(H11), N14(H14),
 C32(H32), C35(H35), C36(H36), C37(H37), C39(H39), C40(H40), N41(H41), N44(H44)
1.c Idealised Me refined as rotating group:
 C19(H19A,H19B,H19C), C49(H49A,H49B,H49C)
;
_atom_sites_solution_hydrogens   geom
_atom_sites_solution_primary     iterative
_atom_sites_solution_secondary   ?
loop_
_atom_site_label
_atom_site_type_symbol
_atom_site_fract_x
_atom_site_fract_y
_atom_site_fract_z
_atom_site_U_iso_or_equiv
_atom_site_adp_type
_atom_site_occupancy
_atom_site_site_symmetry_order
_atom_site_calc_flag
_atom_site_refinement_flags_posn
_atom_site_refinement_flags_adp
_atom_site_refinement_flags_occupancy
_atom_site_disorder_assembly
_atom_site_disorder_group
Pt1 Pt 0.500000 0.500000 0.500000 0.01425(5) Uani 1 2 d S . P . .
N1 N 0.4398(2) 0.53528(17) 0.59346(13) 0.0155(6) Uani 1 1 d . . . . .
C2 C 0.4871(2) 0.5082(2) 0.66773(15) 0.0167(6) Uani 1 1 d . . . . .
H2 H 0.548090 0.471206 0.674609 0.020 Uiso 1 1 calc R U . . .
C3 C 0.4516(3) 0.5316(2) 0.73608(17) 0.0187(7) Uani 1 1 d . . . . .
C4 C 0.5056(2) 0.5059(2) 0.81635(16) 0.0207(7) Uani 1 1 d . . . . .
C5 C 0.4628(3) 0.5306(2) 0.87898(18) 0.0269(9) Uani 1 1 d . . . . .
H5 H 0.496313 0.512445 0.932395 0.032 Uiso 1 1 calc R U . . .
C6 C 0.3703(3) 0.5823(2) 0.86571(19) 0.0286(9) Uani 1 1 d . . . . .
H6 H 0.343510 0.599386 0.910682 0.034 Uiso 1 1 calc R U . . .
C7 C 0.3180(3) 0.6085(2) 0.79057(18) 0.0246(8) Uani 1 1 d . . . . .
H7 H 0.255188 0.642861 0.782983 0.029 Uiso 1 1 calc R U . . .
C8 C 0.3582(3) 0.5839(2) 0.72434(18) 0.0181(7) Uani 1 1 d . . . . .
C9 C 0.3088(3) 0.6102(2) 0.64483(18) 0.0209(8) Uani 1 1 d . . . . .
H9 H 0.245961 0.644691 0.635108 0.025 Uiso 1 1 calc R U . . .
C10 C 0.3504(2) 0.5864(2) 0.58180(18) 0.0182(7) Uani 1 1 d . . . . .
H10 H 0.316739 0.605797 0.528766 0.022 Uiso 1 1 calc R U . . .
N11 N 0.6007(2) 0.45918(19) 0.82605(14) 0.0245(7) Uani 1 1 d . . . . .
H11 H 0.631285 0.462862 0.785762 0.029 Uiso 1 1 calc R U . . .
C12 C 0.6507(3) 0.4077(2) 0.89358(18) 0.0258(8) Uani 1 1 d . . . . .
O13 O 0.61277(19) 0.39334(17) 0.95108(12) 0.0330(6) Uani 1 1 d . . . . .
N14 N 0.7437(2) 0.37426(19) 0.88936(15) 0.0280(7) Uani 1 1 d . . . . .
H14 H 0.767318 0.386351 0.846403 0.034 Uiso 1 1 calc R U . . .
C15 C 0.8052(3) 0.3185(2) 0.95495(18) 0.0262(8) Uani 1 1 d . . . . .
H15A H 0.850314 0.275468 0.932630 0.031 Uiso 1 1 calc R U . . .
H15B H 0.758640 0.278106 0.978072 0.031 Uiso 1 1 calc R U . . .
C16 C 0.8718(3) 0.3769(2) 1.02240(18) 0.0264(8) Uani 1 1 d . . . . .
H16A H 0.923843 0.412287 1.001176 0.032 Uiso 1 1 calc R U . . .
H16B H 0.828271 0.424178 1.042009 0.032 Uiso 1 1 calc R U . . .
C17 C 0.9255(3) 0.3146(2) 1.0919(2) 0.0386(10) Uani 1 1 d . . . . .
H17A H 0.970520 0.269262 1.071904 0.046 Uiso 1 1 calc R U . . .
H17B H 0.872846 0.276739 1.110332 0.046 Uiso 1 1 calc R U . . .
C18 C 0.9900(3) 0.3674(3) 1.1639(2) 0.0481(12) Uani 1 1 d . . . . .
H18A H 0.947368 0.417670 1.180792 0.058 Uiso 1 1 calc R U . . .
H18B H 1.011122 0.322239 1.209459 0.058 Uiso 1 1 calc R U . . .
C19 C 1.0839(4) 0.4123(3) 1.1466(3) 0.0660(15) Uani 1 1 d . . . . .
H19A H 1.125610 0.440587 1.196197 0.099 Uiso 1 1 calc R U . . .
H19B H 1.063445 0.462165 1.105670 0.099 Uiso 1 1 calc R U . . .
H19C H 1.124351 0.363646 1.126621 0.099 Uiso 1 1 calc R U . . .
N31 N 0.5866(2) 0.61931(17) 0.52027(13) 0.0154(6) Uani 1 1 d . . . . .
C32 C 0.6877(3) 0.6131(2) 0.54829(17) 0.0180(7) Uani 1 1 d . . . . .
H32 H 0.717773 0.551422 0.556291 0.022 Uiso 1 1 calc R U . . .
C33 C 0.7527(2) 0.6929(2) 0.56679(17) 0.0179(7) Uani 1 1 d . . . . .
C34 C 0.8614(3) 0.6845(2) 0.59891(19) 0.0236(8) Uani 1 1 d . . . . .
C35 C 0.9196(3) 0.7657(2) 0.6142(2) 0.0307(9) Uani 1 1 d . . . . .
H35 H 0.991643 0.761365 0.636044 0.037 Uiso 1 1 calc R U . . .
C36 C 0.8729(3) 0.8553(2) 0.5977(2) 0.0358(10) Uani 1 1 d . . . . .
H36 H 0.914713 0.910801 0.607768 0.043 Uiso 1 1 calc R U . . .
C37 C 0.7703(3) 0.8656(2) 0.5678(2) 0.0332(9) Uani 1 1 d . . . . .
H37 H 0.741255 0.927483 0.557342 0.040 Uiso 1 1 calc R U . . .
C38 C 0.7069(3) 0.7845(2) 0.55238(18) 0.0218(8) Uani 1 1 d . . . . .
C39 C 0.6004(3) 0.7887(2) 0.52355(19) 0.0271(8) Uani 1 1 d . . . . .
H39 H 0.567680 0.849229 0.514293 0.032 Uiso 1 1 calc R U . . .
C40 C 0.5424(3) 0.7083(2) 0.50842(18) 0.0224(8) Uani 1 1 d . . . . .
H40 H 0.469940 0.713675 0.489276 0.027 Uiso 1 1 calc R U . . .
N41 N 0.9027(2) 0.59285(18) 0.61413(16) 0.0266(7) Uani 1 1 d . . . . .
H41 H 0.865129 0.549642 0.631304 0.032 Uiso 1 1 calc R U . . .
C42 C 0.9986(3) 0.5648(2) 0.6042(2) 0.0303(9) Uani 1 1 d . . . . .
O43 O 1.06383(19) 0.62074(16) 0.59348(15) 0.0351(6) Uani 1 1 d . . . . .
N44 N 1.0113(2) 0.46833(19) 0.60672(18) 0.0321(8) Uani 1 1 d . . . . .
H44 H 0.960398 0.432179 0.613923 0.039 Uiso 1 1 calc R U . . .
C45 C 1.1054(3) 0.4231(2) 0.5980(2) 0.0290(9) Uani 1 1 d . . . . .
H45A H 1.147225 0.470240 0.576500 0.035 Uiso 1 1 calc R U . . .
H45B H 1.088036 0.370543 0.558318 0.035 Uiso 1 1 calc R U . . .
C46 C 1.1683(3) 0.3838(2) 0.67652(19) 0.0278(8) Uani 1 1 d . . . . .
H46A H 1.126079 0.337524 0.698558 0.033 Uiso 1 1 calc R U . . .
H46B H 1.186894 0.436518 0.715872 0.033 Uiso 1 1 calc R U . . .
C47 C 1.2662(3) 0.3346(2) 0.66666(18) 0.0261(8) Uani 1 1 d . . . . .
H47A H 1.247298 0.280452 0.628772 0.031 Uiso 1 1 calc R U . . .
H47B H 1.306902 0.380210 0.642486 0.031 Uiso 1 1 calc R U . . .
C48 C 1.3325(3) 0.2979(2) 0.74533(19) 0.0340(9) Uani 1 1 d . . . . .
H48A H 1.292803 0.249996 0.768148 0.041 Uiso 1 1 calc R U . . .
H48B H 1.348453 0.351484 0.784070 0.041 Uiso 1 1 calc R U . . .
C49 C 1.4322(3) 0.2531(3) 0.7367(2) 0.0494(12) Uani 1 1 d . . . . .
H49A H 1.417174 0.198361 0.700002 0.074 Uiso 1 1 calc R U . . .
H49B H 1.471658 0.231586 0.789674 0.074 Uiso 1 1 calc R U . . .
H49C H 1.472514 0.300198 0.714809 0.074 Uiso 1 1 calc R U . . .
B61 B 0.7519(3) 0.3824(3) 0.6736(2) 0.0233(9) Uani 1 1 d . . . . .
F62 F 0.73082(15) 0.46815(13) 0.70741(10) 0.0317(5) Uani 1 1 d . . . . .
F63 F 0.81533(16) 0.32713(13) 0.73208(11) 0.0371(5) Uani 1 1 d . . . . .
F64 F 0.66147(16) 0.33600(13) 0.64004(12) 0.0381(5) Uani 1 1 d . . . . .
F65 F 0.80194(15) 0.40394(12) 0.61178(10) 0.0278(5) Uani 1 1 d . . . . .

loop_
_atom_site_aniso_label
_atom_site_aniso_U_11
_atom_site_aniso_U_22
_atom_site_aniso_U_33
_atom_site_aniso_U_23
_atom_site_aniso_U_13
_atom_site_aniso_U_12
Pt1 0.01206(10) 0.01780(9) 0.01326(8) -0.00003(9) 0.00373(6) 0.00007(10)
N1 0.0116(16) 0.0175(13) 0.0166(12) -0.0033(10) 0.0019(11) -0.0033(11)
C2 0.0132(17) 0.0200(16) 0.0173(13) -0.0020(15) 0.0043(12) -0.0023(16)
C3 0.020(2) 0.0180(16) 0.0182(15) -0.0036(12) 0.0052(14) -0.0054(14)
C4 0.0224(19) 0.0232(17) 0.0172(13) -0.0044(16) 0.0058(12) -0.0084(18)
C5 0.032(2) 0.030(2) 0.0203(16) -0.0040(14) 0.0087(15) -0.0052(16)
C6 0.038(3) 0.029(2) 0.0243(18) -0.0079(15) 0.0195(17) -0.0057(18)
C7 0.022(2) 0.0243(18) 0.0315(18) -0.0070(15) 0.0143(16) -0.0042(16)
C8 0.016(2) 0.0147(17) 0.0247(16) -0.0058(13) 0.0079(14) -0.0040(14)
C9 0.019(2) 0.0162(17) 0.0280(17) -0.0004(14) 0.0071(15) 0.0013(15)
C10 0.015(2) 0.0177(17) 0.0205(16) 0.0023(13) 0.0018(14) 0.0003(14)
N11 0.0218(18) 0.0403(16) 0.0115(12) 0.0015(12) 0.0039(12) 0.0017(14)
C12 0.024(2) 0.032(2) 0.0203(17) -0.0047(15) 0.0025(16) -0.0042(17)
O13 0.0285(16) 0.0520(16) 0.0201(12) 0.0069(11) 0.0090(11) 0.0038(13)
N14 0.0253(19) 0.0401(18) 0.0187(14) 0.0028(13) 0.0055(13) 0.0034(15)
C15 0.025(2) 0.029(2) 0.0246(17) -0.0010(15) 0.0057(15) 0.0054(17)
C16 0.026(2) 0.0239(19) 0.0275(18) 0.0002(15) 0.0024(16) 0.0008(16)
C17 0.048(3) 0.028(2) 0.033(2) 0.0025(17) -0.0043(19) 0.0048(19)
C18 0.059(3) 0.041(2) 0.033(2) 0.0066(18) -0.010(2) -0.004(2)
C19 0.059(4) 0.068(3) 0.058(3) 0.006(2) -0.012(3) -0.010(3)
N31 0.0169(17) 0.0169(14) 0.0140(12) 0.0006(10) 0.0064(11) 0.0012(12)
C32 0.016(2) 0.0189(17) 0.0200(15) 0.0010(13) 0.0060(14) 0.0038(15)
C33 0.014(2) 0.0183(17) 0.0220(16) -0.0006(13) 0.0062(14) 0.0001(14)
C34 0.020(2) 0.0198(18) 0.0309(18) -0.0036(15) 0.0065(15) -0.0009(16)
C35 0.016(2) 0.029(2) 0.046(2) -0.0045(17) 0.0050(17) -0.0035(17)
C36 0.027(3) 0.022(2) 0.060(3) -0.0058(18) 0.013(2) -0.0093(18)
C37 0.028(3) 0.0162(19) 0.057(2) -0.0023(17) 0.0127(19) -0.0017(17)
C38 0.018(2) 0.0194(18) 0.0299(18) -0.0008(14) 0.0098(15) -0.0017(15)
C39 0.026(2) 0.0182(18) 0.0366(19) 0.0023(15) 0.0069(17) 0.0054(16)
C40 0.0148(19) 0.0233(19) 0.0283(18) -0.0016(14) 0.0032(15) 0.0047(15)
N41 0.0159(18) 0.0209(16) 0.0441(17) 0.0045(13) 0.0093(14) -0.0023(13)
C42 0.022(2) 0.029(2) 0.037(2) -0.0004(17) 0.0028(17) -0.0010(18)
O43 0.0177(16) 0.0259(14) 0.0628(17) 0.0038(12) 0.0116(13) -0.0050(12)
N44 0.0134(18) 0.0229(16) 0.060(2) 0.0030(14) 0.0089(15) 0.0010(13)
C45 0.017(2) 0.028(2) 0.041(2) 0.0021(16) 0.0068(17) 0.0000(16)
C46 0.023(2) 0.030(2) 0.0311(18) -0.0019(16) 0.0075(16) -0.0029(17)
C47 0.026(2) 0.0221(18) 0.0301(18) -0.0001(15) 0.0069(16) 0.0019(16)
C48 0.035(3) 0.032(2) 0.0322(19) 0.0059(16) 0.0031(18) 0.0011(18)
C49 0.046(3) 0.042(3) 0.053(3) -0.001(2) -0.002(2) 0.020(2)
B61 0.022(3) 0.027(2) 0.0217(19) 0.0060(17) 0.0063(17) 0.0008(19)
F62 0.0296(13) 0.0347(12) 0.0319(10) -0.0046(8) 0.0095(9) 0.0015(9)
F63 0.0379(14) 0.0415(12) 0.0306(11) 0.0103(9) 0.0054(10) 0.0101(11)
F64 0.0286(14) 0.0347(12) 0.0489(13) 0.0012(10) 0.0045(10) -0.0095(10)
F65 0.0259(13) 0.0289(11) 0.0317(10) 0.0033(8) 0.0127(9) 0.0022(9)

_geom_special_details            
;
 All esds (except the esd in the dihedral angle between two l.s. planes)
 are estimated using the full covariance matrix.  The cell esds are taken
 into account individually in the estimation of esds in distances, angles
 and torsion angles; correlations between esds in cell parameters are only
 used when they are defined by crystal symmetry.  An approximate (isotropic)
 treatment of cell esds is used for estimating esds involving l.s. planes.
;
loop_
_geom_bond_atom_site_label_1
_geom_bond_atom_site_label_2
_geom_bond_distance
_geom_bond_site_symmetry_2
_geom_bond_publ_flag
Pt1 N1 2.009(2) . ?
Pt1 N1 2.009(2) 3_666 ?
Pt1 N31 2.017(2) 3_666 ?
Pt1 N31 2.017(2) . ?
N1 C2 1.330(3) . ?
N1 C10 1.368(4) . ?
C2 H2 0.9500 . ?
C2 C3 1.397(4) . ?
C3 C4 1.435(4) . ?
C3 C8 1.422(4) . ?
C4 C5 1.369(4) . ?
C4 N11 1.405(4) . ?
C5 H5 0.9500 . ?
C5 C6 1.406(5) . ?
C6 H6 0.9500 . ?
C6 C7 1.358(4) . ?
C7 H7 0.9500 . ?
C7 C8 1.403(4) . ?
C8 C9 1.410(4) . ?
C9 H9 0.9500 . ?
C9 C10 1.363(4) . ?
C10 H10 0.9500 . ?
N11 H11 0.8800 . ?
N11 C12 1.390(4) . ?
C12 O13 1.222(4) . ?
C12 N14 1.346(4) . ?
N14 H14 0.8800 . ?
N14 C15 1.451(4) . ?
C15 H15A 0.9900 . ?
C15 H15B 0.9900 . ?
C15 C16 1.518(4) . ?
C16 H16A 0.9900 . ?
C16 H16B 0.9900 . ?
C16 C17 1.511(4) . ?
C17 H17A 0.9900 . ?
C17 H17B 0.9900 . ?
C17 C18 1.517(5) . ?
C18 H18A 0.9900 . ?
C18 H18B 0.9900 . ?
C18 C19 1.496(6) . ?
C19 H19A 0.9800 . ?
C19 H19B 0.9800 . ?
C19 H19C 0.9800 . ?
N31 C32 1.327(4) . ?
N31 C40 1.375(4) . ?
C32 H32 0.9500 . ?
C32 C33 1.406(4) . ?
C33 C34 1.432(4) . ?
C33 C38 1.419(4) . ?
C34 C35 1.370(4) . ?
C34 N41 1.398(4) . ?
C35 H35 0.9500 . ?
C35 C36 1.401(5) . ?
C36 H36 0.9500 . ?
C36 C37 1.354(5) . ?
C37 H37 0.9500 . ?
C37 C38 1.406(4) . ?
C38 C39 1.395(5) . ?
C39 H39 0.9500 . ?
C39 C40 1.358(4) . ?
C40 H40 0.9500 . ?
N41 H41 0.8800 . ?
N41 C42 1.390(5) . ?
C42 O43 1.217(4) . ?
C42 N44 1.363(4) . ?
N44 H44 0.8800 . ?
N44 C45 1.448(4) . ?
C45 H45A 0.9900 . ?
C45 H45B 0.9900 . ?
C45 C46 1.508(4) . ?
C46 H46A 0.9900 . ?
C46 H46B 0.9900 . ?
C46 C47 1.524(5) . ?
C47 H47A 0.9900 . ?
C47 H47B 0.9900 . ?
C47 C48 1.513(4) . ?
C48 H48A 0.9900 . ?
C48 H48B 0.9900 . ?
C48 C49 1.513(5) . ?
C49 H49A 0.9800 . ?
C49 H49B 0.9800 . ?
C49 H49C 0.9800 . ?
B61 F62 1.390(4) . ?
B61 F63 1.384(4) . ?
B61 F64 1.374(4) . ?
B61 F65 1.408(4) . ?

loop_
_geom_angle_atom_site_label_1
_geom_angle_atom_site_label_2
_geom_angle_atom_site_label_3
_geom_angle
_geom_angle_site_symmetry_1
_geom_angle_site_symmetry_3
_geom_angle_publ_flag
N1 Pt1 N1 180.0 . 3_666 ?
N1 Pt1 N31 88.91(10) 3_666 3_666 ?
N1 Pt1 N31 88.91(10) . . ?
N1 Pt1 N31 91.09(10) . 3_666 ?
N1 Pt1 N31 91.09(10) 3_666 . ?
N31 Pt1 N31 180.0 3_666 . ?
C2 N1 Pt1 119.7(2) . . ?
C2 N1 C10 119.4(3) . . ?
C10 N1 Pt1 120.88(19) . . ?
N1 C2 H2 118.4 . . ?
N1 C2 C3 123.2(3) . . ?
C3 C2 H2 118.4 . . ?
C2 C3 C4 122.9(3) . . ?
C2 C3 C8 117.6(3) . . ?
C8 C3 C4 119.5(3) . . ?
C5 C4 C3 118.1(3) . . ?
C5 C4 N11 124.0(3) . . ?
N11 C4 C3 117.9(3) . . ?
C4 C5 H5 119.4 . . ?
C4 C5 C6 121.2(3) . . ?
C6 C5 H5 119.4 . . ?
C5 C6 H6 119.0 . . ?
C7 C6 C5 122.0(3) . . ?
C7 C6 H6 119.0 . . ?
C6 C7 H7 120.6 . . ?
C6 C7 C8 118.9(3) . . ?
C8 C7 H7 120.6 . . ?
C7 C8 C3 120.2(3) . . ?
C7 C8 C9 121.9(3) . . ?
C9 C8 C3 117.8(3) . . ?
C8 C9 H9 119.7 . . ?
C10 C9 C8 120.6(3) . . ?
C10 C9 H9 119.7 . . ?
N1 C10 H10 119.4 . . ?
C9 C10 N1 121.2(3) . . ?
C9 C10 H10 119.4 . . ?
C4 N11 H11 117.1 . . ?
C12 N11 C4 125.8(3) . . ?
C12 N11 H11 117.1 . . ?
O13 C12 N11 122.7(3) . . ?
O13 C12 N14 123.3(3) . . ?
N14 C12 N11 114.0(3) . . ?
C12 N14 H14 119.7 . . ?
C12 N14 C15 120.7(3) . . ?
C15 N14 H14 119.7 . . ?
N14 C15 H15A 108.6 . . ?
N14 C15 H15B 108.6 . . ?
N14 C15 C16 114.7(3) . . ?
H15A C15 H15B 107.6 . . ?
C16 C15 H15A 108.6 . . ?
C16 C15 H15B 108.6 . . ?
C15 C16 H16A 109.3 . . ?
C15 C16 H16B 109.3 . . ?
H16A C16 H16B 108.0 . . ?
C17 C16 C15 111.6(3) . . ?
C17 C16 H16A 109.3 . . ?
C17 C16 H16B 109.3 . . ?
C16 C17 H17A 108.4 . . ?
C16 C17 H17B 108.4 . . ?
C16 C17 C18 115.3(3) . . ?
H17A C17 H17B 107.5 . . ?
C18 C17 H17A 108.4 . . ?
C18 C17 H17B 108.4 . . ?
C17 C18 H18A 109.0 . . ?
C17 C18 H18B 109.0 . . ?
H18A C18 H18B 107.8 . . ?
C19 C18 C17 112.9(4) . . ?
C19 C18 H18A 109.0 . . ?
C19 C18 H18B 109.0 . . ?
C18 C19 H19A 109.5 . . ?
C18 C19 H19B 109.5 . . ?
C18 C19 H19C 109.5 . . ?
H19A C19 H19B 109.5 . . ?
H19A C19 H19C 109.5 . . ?
H19B C19 H19C 109.5 . . ?
C32 N31 Pt1 120.2(2) . . ?
C32 N31 C40 118.6(3) . . ?
C40 N31 Pt1 121.2(2) . . ?
N31 C32 H32 118.2 . . ?
N31 C32 C33 123.6(3) . . ?
C33 C32 H32 118.2 . . ?
C32 C33 C34 122.6(3) . . ?
C32 C33 C38 117.5(3) . . ?
C38 C33 C34 119.9(3) . . ?
C35 C34 C33 119.0(3) . . ?
C35 C34 N41 123.1(3) . . ?
N41 C34 C33 117.9(3) . . ?
C34 C35 H35 120.0 . . ?
C34 C35 C36 120.0(3) . . ?
C36 C35 H35 120.0 . . ?
C35 C36 H36 118.8 . . ?
C37 C36 C35 122.4(3) . . ?
C37 C36 H36 118.8 . . ?
C36 C37 H37 120.1 . . ?
C36 C37 C38 119.8(3) . . ?
C38 C37 H37 120.1 . . ?
C37 C38 C33 118.9(3) . . ?
C39 C38 C33 117.6(3) . . ?
C39 C38 C37 123.5(3) . . ?
C38 C39 H39 119.3 . . ?
C40 C39 C38 121.4(3) . . ?
C40 C39 H39 119.3 . . ?
N31 C40 H40 119.4 . . ?
C39 C40 N31 121.3(3) . . ?
C39 C40 H40 119.4 . . ?
C34 N41 H41 117.5 . . ?
C42 N41 C34 125.0(3) . . ?
C42 N41 H41 117.5 . . ?
O43 C42 N41 123.4(3) . . ?
O43 C42 N44 123.8(4) . . ?
N44 C42 N41 112.8(3) . . ?
C42 N44 H44 118.8 . . ?
C42 N44 C45 122.4(3) . . ?
C45 N44 H44 118.8 . . ?
N44 C45 H45A 109.1 . . ?
N44 C45 H45B 109.1 . . ?
N44 C45 C46 112.7(3) . . ?
H45A C45 H45B 107.8 . . ?
C46 C45 H45A 109.1 . . ?
C46 C45 H45B 109.1 . . ?
C45 C46 H46A 109.1 . . ?
C45 C46 H46B 109.1 . . ?
C45 C46 C47 112.5(3) . . ?
H46A C46 H46B 107.8 . . ?
C47 C46 H46A 109.1 . . ?
C47 C46 H46B 109.1 . . ?
C46 C47 H47A 108.9 . . ?
C46 C47 H47B 108.9 . . ?
H47A C47 H47B 107.7 . . ?
C48 C47 C46 113.3(3) . . ?
C48 C47 H47A 108.9 . . ?
C48 C47 H47B 108.9 . . ?
C47 C48 H48A 108.8 . . ?
C47 C48 H48B 108.8 . . ?
C47 C48 C49 113.6(3) . . ?
H48A C48 H48B 107.7 . . ?
C49 C48 H48A 108.8 . . ?
C49 C48 H48B 108.8 . . ?
C48 C49 H49A 109.5 . . ?
C48 C49 H49B 109.5 . . ?
C48 C49 H49C 109.5 . . ?
H49A C49 H49B 109.5 . . ?
H49A C49 H49C 109.5 . . ?
H49B C49 H49C 109.5 . . ?
F62 B61 F65 107.7(3) . . ?
F63 B61 F62 109.6(3) . . ?
F63 B61 F65 109.9(3) . . ?
F64 B61 F62 109.7(3) . . ?
F64 B61 F63 111.4(3) . . ?
F64 B61 F65 108.4(3) . . ?

loop_
_geom_hbond_atom_site_label_D
_geom_hbond_atom_site_label_H
_geom_hbond_atom_site_label_A
_geom_hbond_distance_DH
_geom_hbond_distance_HA
_geom_hbond_distance_DA
_geom_hbond_angle_DHA
_geom_hbond_site_symmetry_A
_geom_hbond_publ_flag
N11 H11 F62 0.88 2.10 2.965(3) 168.8 . yes
N14 H14 F63 0.88 2.34 3.123(3) 147.9 . yes
N41 H41 F65 0.88 2.21 2.967(3) 144.7 . yes
N44 H44 F65 0.88 2.15 2.962(4) 153.7 . yes

loop_
_geom_torsion_atom_site_label_1
_geom_torsion_atom_site_label_2
_geom_torsion_atom_site_label_3
_geom_torsion_atom_site_label_4
_geom_torsion
_geom_torsion_site_symmetry_1
_geom_torsion_site_symmetry_2
_geom_torsion_site_symmetry_3
_geom_torsion_site_symmetry_4
_geom_torsion_publ_flag
Pt1 N1 C2 C3 178.6(2) . . . . ?
Pt1 N1 C10 C9 179.6(2) . . . . ?
Pt1 N31 C32 C33 -177.5(2) . . . . ?
Pt1 N31 C40 C39 178.7(2) . . . . ?
N1 C2 C3 C4 -177.1(3) . . . . ?
N1 C2 C3 C8 2.3(5) . . . . ?
C2 N1 C10 C9 -0.1(4) . . . . ?
C2 C3 C4 C5 -178.6(3) . . . . ?
C2 C3 C4 N11 3.1(5) . . . . ?
C2 C3 C8 C7 179.2(3) . . . . ?
C2 C3 C8 C9 -1.1(4) . . . . ?
C3 C4 C5 C6 -2.0(5) . . . . ?
C3 C4 N11 C12 -162.3(3) . . . . ?
C3 C8 C9 C10 -0.5(4) . . . . ?
C4 C3 C8 C7 -1.3(5) . . . . ?
C4 C3 C8 C9 178.3(3) . . . . ?
C4 C5 C6 C7 1.3(5) . . . . ?
C4 N11 C12 O13 4.2(5) . . . . ?
C4 N11 C12 N14 -176.6(3) . . . . ?
C5 C4 N11 C12 19.5(5) . . . . ?
C5 C6 C7 C8 -0.6(5) . . . . ?
C6 C7 C8 C3 0.7(5) . . . . ?
C6 C7 C8 C9 -179.0(3) . . . . ?
C7 C8 C9 C10 179.1(3) . . . . ?
C8 C3 C4 C5 2.0(5) . . . . ?
C8 C3 C4 N11 -176.3(3) . . . . ?
C8 C9 C10 N1 1.2(5) . . . . ?
C10 N1 C2 C3 -1.8(4) . . . . ?
N11 C4 C5 C6 176.2(3) . . . . ?
N11 C12 N14 C15 -179.6(3) . . . . ?
C12 N14 C15 C16 -85.8(4) . . . . ?
O13 C12 N14 C15 -0.4(5) . . . . ?
N14 C15 C16 C17 174.5(3) . . . . ?
C15 C16 C17 C18 -177.3(4) . . . . ?
C16 C17 C18 C19 -69.0(5) . . . . ?
N31 C32 C33 C34 178.4(3) . . . . ?
N31 C32 C33 C38 -1.7(4) . . . . ?
C32 N31 C40 C39 1.1(4) . . . . ?
C32 C33 C34 C35 179.1(3) . . . . ?
C32 C33 C34 N41 -1.8(5) . . . . ?
C32 C33 C38 C37 -178.0(3) . . . . ?
C32 C33 C38 C39 2.1(4) . . . . ?
C33 C34 C35 C36 -0.7(5) . . . . ?
C33 C34 N41 C42 144.7(3) . . . . ?
C33 C38 C39 C40 -1.1(5) . . . . ?
C34 C33 C38 C37 1.9(5) . . . . ?
C34 C33 C38 C39 -178.0(3) . . . . ?
C34 C35 C36 C37 1.1(6) . . . . ?
C34 N41 C42 O43 12.2(5) . . . . ?
C34 N41 C42 N44 -167.0(3) . . . . ?
C35 C34 N41 C42 -36.1(5) . . . . ?
C35 C36 C37 C38 0.0(6) . . . . ?
C36 C37 C38 C33 -1.5(5) . . . . ?
C36 C37 C38 C39 178.4(3) . . . . ?
C37 C38 C39 C40 179.1(3) . . . . ?
C38 C33 C34 C35 -0.8(5) . . . . ?
C38 C33 C34 N41 178.3(3) . . . . ?
C38 C39 C40 N31 -0.6(5) . . . . ?
C40 N31 C32 C33 0.1(4) . . . . ?
N41 C34 C35 C36 -179.8(3) . . . . ?
N41 C42 N44 C45 -179.8(3) . . . . ?
C42 N44 C45 C46 106.7(4) . . . . ?
O43 C42 N44 C45 1.0(5) . . . . ?
N44 C45 C46 C47 178.9(3) . . . . ?
C45 C46 C47 C48 177.8(3) . . . . ?
C46 C47 C48 C49 -177.3(3) . . . . ?

_shelx_res_file                  
;
TITL pag22_s2620_sn1001_a.res in P2(1)/c
    pag22_s2620_sn1001.res
    created by SHELXL-2018/3 at 14:48:43 on 04-Jul-2023
REM Old TITL pag22_s2620_sn1001 in P2(1)/c
REM SHELXT solution in P2(1)/c: R1 0.082, Rweak 0.003, Alpha 0.033
REM <I/s> 0.538 for 278 systematic absences, Orientation as input
REM Formula found by SHELXT: C66 B2 N2 O8 F8 Pt
CELL 0.71073 13.3731 14.0167 17.049 90 103.604 90
ZERR 2 0.0008 0.0007 0.0007 0 0.005 0
LATT 1
SYMM -X,0.5+Y,0.5-Z
SFAC C H B F N O Pt
UNIT 120 152 4 16 24 8 2

L.S. 12 0 0
PLAN  12
SIZE 0.05 0.07 0.16
TEMP -173
CONF
HTAB N11 F62
HTAB N14 F63
HTAB N41 F65
HTAB N44 F65
BOND
list 4
MORE -1
BOND $H
fmap 2 53
acta
REM <olex2.extras>
REM <HklSrc "%.\\pag22_s2620_sn1001.hkl">
REM </olex2.extras>

WGHT    0.016600
FVAR       0.26574
PT1   7    0.500000    0.500000    0.500000    10.50000    0.01206    0.01780 =
         0.01326   -0.00003    0.00373    0.00007
N1    5    0.439829    0.535278    0.593465    11.00000    0.01156    0.01754 =
         0.01661   -0.00332    0.00195   -0.00334
C2    1    0.487139    0.508231    0.667726    11.00000    0.01320    0.01998 =
         0.01733   -0.00202    0.00431   -0.00232
AFIX  43
H2    2    0.548090    0.471206    0.674609    11.00000   -1.20000
AFIX   0
C3    1    0.451601    0.531594    0.736081    11.00000    0.02035    0.01801 =
         0.01816   -0.00355    0.00519   -0.00539
C4    1    0.505607    0.505880    0.816350    11.00000    0.02238    0.02317 =
         0.01718   -0.00441    0.00577   -0.00842
C5    1    0.462830    0.530576    0.878983    11.00000    0.03151    0.03006 =
         0.02028   -0.00398    0.00868   -0.00516
AFIX  43
H5    2    0.496313    0.512445    0.932395    11.00000   -1.20000
AFIX   0
C6    1    0.370269    0.582271    0.865712    11.00000    0.03799    0.02944 =
         0.02433   -0.00795    0.01947   -0.00569
AFIX  43
H6    2    0.343510    0.599386    0.910682    11.00000   -1.20000
AFIX   0
C7    1    0.317956    0.608479    0.790572    11.00000    0.02190    0.02430 =
         0.03146   -0.00700    0.01430   -0.00422
AFIX  43
H7    2    0.255188    0.642861    0.782983    11.00000   -1.20000
AFIX   0
C8    1    0.358153    0.583934    0.724338    11.00000    0.01633    0.01474 =
         0.02472   -0.00576    0.00786   -0.00401
C9    1    0.308807    0.610163    0.644830    11.00000    0.01947    0.01616 =
         0.02797   -0.00043    0.00712    0.00129
AFIX  43
H9    2    0.245961    0.644691    0.635108    11.00000   -1.20000
AFIX   0
C10   1    0.350430    0.586443    0.581801    11.00000    0.01502    0.01775 =
         0.02054    0.00234    0.00178    0.00032
AFIX  43
H10   2    0.316739    0.605797    0.528766    11.00000   -1.20000
AFIX   0
N11   5    0.600660    0.459183    0.826046    11.00000    0.02177    0.04026 =
         0.01150    0.00153    0.00389    0.00166
AFIX  43
H11   2    0.631285    0.462862    0.785762    11.00000   -1.20000
AFIX   0
C12   1    0.650683    0.407676    0.893584    11.00000    0.02402    0.03178 =
         0.02026   -0.00471    0.00253   -0.00419
O13   6    0.612770    0.393345    0.951080    11.00000    0.02854    0.05202 =
         0.02012    0.00690    0.00900    0.00381
N14   5    0.743652    0.374263    0.889365    11.00000    0.02528    0.04010 =
         0.01868    0.00280    0.00554    0.00335
AFIX  43
H14   2    0.767318    0.386351    0.846403    11.00000   -1.20000
AFIX   0
C15   1    0.805236    0.318513    0.954946    11.00000    0.02495    0.02908 =
         0.02461   -0.00102    0.00572    0.00541
AFIX  23
H15A  2    0.850314    0.275468    0.932630    11.00000   -1.20000
H15B  2    0.758640    0.278106    0.978072    11.00000   -1.20000
AFIX   0
C16   1    0.871767    0.376932    1.022402    11.00000    0.02582    0.02389 =
         0.02748    0.00024    0.00238    0.00079
AFIX  23
H16A  2    0.923843    0.412287    1.001176    11.00000   -1.20000
H16B  2    0.828271    0.424178    1.042009    11.00000   -1.20000
AFIX   0
C17   1    0.925490    0.314625    1.091922    11.00000    0.04762    0.02813 =
         0.03323    0.00250   -0.00427    0.00480
AFIX  23
H17A  2    0.970520    0.269262    1.071904    11.00000   -1.20000
H17B  2    0.872846    0.276739    1.110332    11.00000   -1.20000
AFIX   0
C18   1    0.989971    0.367425    1.163942    11.00000    0.05898    0.04130 =
         0.03332    0.00659   -0.01033   -0.00376
AFIX  23
H18A  2    0.947368    0.417670    1.180792    11.00000   -1.20000
H18B  2    1.011122    0.322239    1.209459    11.00000   -1.20000
AFIX   0
C19   1    1.083946    0.412327    1.146614    11.00000    0.05897    0.06836 =
         0.05790    0.00591   -0.01215   -0.00985
AFIX 137
H19A  2    1.125610    0.440587    1.196197    11.00000   -1.50000
H19B  2    1.063445    0.462165    1.105670    11.00000   -1.50000
H19C  2    1.124351    0.363646    1.126621    11.00000   -1.50000
AFIX   0
N31   5    0.586581    0.619309    0.520269    11.00000    0.01687    0.01686 =
         0.01396    0.00064    0.00639    0.00120
C32   1    0.687683    0.613116    0.548290    11.00000    0.01601    0.01894 =
         0.02003    0.00102    0.00596    0.00383
AFIX  43
H32   2    0.717773    0.551422    0.556291    11.00000   -1.20000
AFIX   0
C33   1    0.752730    0.692858    0.566794    11.00000    0.01430    0.01830 =
         0.02199   -0.00062    0.00618    0.00007
C34   1    0.861372    0.684465    0.598906    11.00000    0.02028    0.01978 =
         0.03094   -0.00356    0.00651   -0.00087
C35   1    0.919572    0.765735    0.614206    11.00000    0.01607    0.02889 =
         0.04611   -0.00450    0.00499   -0.00354
AFIX  43
H35   2    0.991643    0.761365    0.636044    11.00000   -1.20000
AFIX   0
C36   1    0.872890    0.855293    0.597672    11.00000    0.02690    0.02224 =
         0.05981   -0.00579    0.01329   -0.00926
AFIX  43
H36   2    0.914713    0.910801    0.607768    11.00000   -1.20000
AFIX   0
C37   1    0.770309    0.865604    0.567819    11.00000    0.02803    0.01623 =
         0.05684   -0.00226    0.01273   -0.00172
AFIX  43
H37   2    0.741255    0.927483    0.557342    11.00000   -1.20000
AFIX   0
C38   1    0.706942    0.784480    0.552381    11.00000    0.01821    0.01936 =
         0.02991   -0.00076    0.00980   -0.00174
C39   1    0.600393    0.788747    0.523547    11.00000    0.02619    0.01819 =
         0.03661    0.00226    0.00688    0.00540
AFIX  43
H39   2    0.567680    0.849229    0.514293    11.00000   -1.20000
AFIX   0
C40   1    0.542407    0.708324    0.508416    11.00000    0.01476    0.02331 =
         0.02833   -0.00158    0.00316    0.00469
AFIX  43
H40   2    0.469940    0.713675    0.489276    11.00000   -1.20000
AFIX   0
N41   5    0.902711    0.592850    0.614126    11.00000    0.01590    0.02090 =
         0.04414    0.00445    0.00933   -0.00230
AFIX  43
H41   2    0.865129    0.549642    0.631304    11.00000   -1.20000
AFIX   0
C42   1    0.998638    0.564843    0.604187    11.00000    0.02232    0.02920 =
         0.03740   -0.00035    0.00278   -0.00099
O43   6    1.063831    0.620743    0.593475    11.00000    0.01771    0.02594 =
         0.06279    0.00377    0.01157   -0.00499
N44   5    1.011289    0.468332    0.606716    11.00000    0.01337    0.02286 =
         0.06024    0.00303    0.00888    0.00105
AFIX  43
H44   2    0.960398    0.432179    0.613923    11.00000   -1.20000
AFIX   0
C45   1    1.105381    0.423107    0.597981    11.00000    0.01716    0.02837 =
         0.04145    0.00211    0.00684   -0.00004
AFIX  23
H45A  2    1.147225    0.470240    0.576500    11.00000   -1.20000
H45B  2    1.088036    0.370543    0.558318    11.00000   -1.20000
AFIX   0
C46   1    1.168306    0.383771    0.676518    11.00000    0.02271    0.03012 =
         0.03110   -0.00187    0.00746   -0.00293
AFIX  23
H46A  2    1.126079    0.337524    0.698558    11.00000   -1.20000
H46B  2    1.186894    0.436518    0.715872    11.00000   -1.20000
AFIX   0
C47   1    1.266227    0.334586    0.666657    11.00000    0.02625    0.02210 =
         0.03005   -0.00008    0.00690    0.00191
AFIX  23
H47A  2    1.247298    0.280452    0.628772    11.00000   -1.20000
H47B  2    1.306902    0.380210    0.642486    11.00000   -1.20000
AFIX   0
C48   1    1.332457    0.297880    0.745328    11.00000    0.03535    0.03204 =
         0.03216    0.00591    0.00310    0.00110
AFIX  23
H48A  2    1.292803    0.249996    0.768148    11.00000   -1.20000
H48B  2    1.348453    0.351484    0.784070    11.00000   -1.20000
AFIX   0
C49   1    1.432239    0.253059    0.736693    11.00000    0.04616    0.04191 =
         0.05331   -0.00079   -0.00196    0.01983
AFIX 137
H49A  2    1.417174    0.198361    0.700002    11.00000   -1.50000
H49B  2    1.471658    0.231586    0.789674    11.00000   -1.50000
H49C  2    1.472514    0.300198    0.714809    11.00000   -1.50000
AFIX   0

B61   3    0.751926    0.382418    0.673615    11.00000    0.02206    0.02664 =
         0.02168    0.00602    0.00628    0.00079
F62   4    0.730815    0.468152    0.707405    11.00000    0.02963    0.03473 =
         0.03189   -0.00455    0.00946    0.00149
F63   4    0.815333    0.327131    0.732080    11.00000    0.03790    0.04146 =
         0.03061    0.01025    0.00537    0.01013
F64   4    0.661467    0.335997    0.640037    11.00000    0.02857    0.03468 =
         0.04886    0.00124    0.00446   -0.00955
F65   4    0.801943    0.403944    0.611781    11.00000    0.02590    0.02890 =
         0.03172    0.00328    0.01275    0.00221
HKLF 4


REM  pag22_s2620_sn1001_a.res in P2(1)/c
REM wR2 = 0.0567, GooF = S = 1.004, Restrained GooF = 1.004 for all data
REM R1 = 0.0292 for 4534 Fo > 4sig(Fo) and 0.0558 for all 6356 data
REM 396 parameters refined using 0 restraints

END

WGHT      0.0164      0.0000

REM Highest difference peak  0.762,  deepest hole -0.605,  1-sigma level  0.093
Q1    1   0.5285  0.4999  0.5577  11.00000  0.05    0.76
Q2    1   0.4302  0.5014  0.5090  11.00000  0.05    0.52
Q3    1   0.4596  0.4887  0.5593  11.00000  0.05    0.49
Q4    1   0.4379  0.5524  0.4617  11.00000  0.05    0.46
Q5    1   0.6994  0.4978  0.4984  11.00000  0.05    0.42
Q6    1   0.4568  0.5201  0.6337  11.00000  0.05    0.41
Q7    1   0.5082  0.4360  0.5288  11.00000  0.05    0.40
Q8    1   0.5130  0.4335  0.4599  11.00000  0.05    0.39
Q9    1   0.8571  0.5392  0.6005  11.00000  0.05    0.38
Q10   1   0.6585  0.4618  0.5445  11.00000  0.05    0.37
Q11   1   0.5986  0.6613  0.4209  11.00000  0.05    0.37
Q12   1   0.4731  0.5007  0.7813  11.00000  0.05    0.36
;
_shelx_res_checksum              49547
_olex2_submission_special_instructions 'No special instructions were received'
_oxdiff_exptl_absorpt_empirical_details 
;
Empirical correction (ABSPACK) includes:
- Absorption correction using spherical harmonics
- Frame scaling
;
####################################################################### 
# 
# This file contains crystal structure data downloaded from the 
# Cambridge Structural Database (CSD) hosted by the Cambridge 
# Crystallographic Data Centre (CCDC).
# 
# Full information about CCDC data access policies and citation 
# guidelines are available at http://www.ccdc.cam.ac.uk/access/V1 
# 
# Audit and citation data items may have been added by the CCDC. 
# Please retain this information to preserve the provenance of 
# this file and to allow appropriate attribution of the data. 
# 
#######################################################################

data_pat4
_database_code_depnum_ccdc_archive 'CCDC 2333218'
loop_
_audit_author_name
_audit_author_address
'Lauren Macreadie '
;The University of New South Wales 
Australia
;
_audit_update_record             
;
2024-02-16 deposited with the CCDC.	2024-06-21 downloaded from the CCDC.
;
_audit_creation_date             2024-02-06
_audit_creation_method           
;
Olex2 1.5
(compiled 2023.08.24 svn.re1ec1418 for OlexSys, GUI svn.r6817)
;
_shelx_SHELXL_version_number     2014/7
_chemical_name_common            ?
_chemical_name_systematic        ?
_chemical_formula_moiety         'C72 H100 N12 O4 Pt, 2(B F4)'
_chemical_formula_sum            'C72 H100 B2 F8 N12 O4 Pt'
_chemical_formula_weight         1566.34
_chemical_melting_point          ?
loop_
_atom_type_symbol
_atom_type_description
_atom_type_scat_dispersion_real
_atom_type_scat_dispersion_imag
_atom_type_scat_source
C C 0.0033 0.0016 'International Tables Vol C Tables 4.2.6.8 and 6.1.1.4'
H H 0.0000 0.0000 'International Tables Vol C Tables 4.2.6.8 and 6.1.1.4'
B B 0.0013 0.0007 'International Tables Vol C Tables 4.2.6.8 and 6.1.1.4'
F F 0.0171 0.0103 'International Tables Vol C Tables 4.2.6.8 and 6.1.1.4'
N N 0.0061 0.0033 'International Tables Vol C Tables 4.2.6.8 and 6.1.1.4'
O O 0.0106 0.0060 'International Tables Vol C Tables 4.2.6.8 and 6.1.1.4'
Pt Pt -1.7033 8.3905 'International Tables Vol C Tables 4.2.6.8 and 6.1.1.4'

_shelx_space_group_comment       
;
The symmetry employed for this shelxl refinement is uniquely defined
by the following loop, which should always be used as a source of
symmetry information in preference to the above space-group names.
They are only intended as comments.
;
_space_group_crystal_system      triclinic
_space_group_IT_number           2
_space_group_name_H-M_alt        'P -1'
_space_group_name_Hall           '-P 1'
loop_
_space_group_symop_operation_xyz
'x, y, z'
'-x, -y, -z'

_cell_length_a                   11.013(2)
_cell_length_b                   13.708(3)
_cell_length_c                   14.075(3)
_cell_angle_alpha                114.46(3)
_cell_angle_beta                 99.20(3)
_cell_angle_gamma                104.70(3)
_cell_volume                     1784.1(8)
_cell_formula_units_Z            1
_cell_measurement_reflns_used    29373
_cell_measurement_temperature    100(2)
_cell_measurement_theta_max      28.698
_cell_measurement_theta_min      1.667
_shelx_estimated_absorpt_T_max   ?
_shelx_estimated_absorpt_T_min   ?
_exptl_absorpt_coefficient_mu    2.045
_exptl_absorpt_correction_T_max  ?
_exptl_absorpt_correction_T_min  ?
_exptl_absorpt_correction_type   ?
_exptl_absorpt_process_details   ?
_exptl_absorpt_special_details   ?
_exptl_crystal_colour            colourless
_exptl_crystal_colour_primary    colourless
_exptl_crystal_density_diffrn    1.458
_exptl_crystal_density_meas      ?
_exptl_crystal_density_method    ?
_exptl_crystal_description       needle
_exptl_crystal_F_000             808
_exptl_crystal_size_max          0.05
_exptl_crystal_size_mid          0.01
_exptl_crystal_size_min          0.01
_exptl_transmission_factor_max   ?
_exptl_transmission_factor_min   ?
_diffrn_reflns_av_R_equivalents  0.0279
_diffrn_reflns_av_unetI/netI     0.0253
_diffrn_reflns_Laue_measured_fraction_full 0.927
_diffrn_reflns_Laue_measured_fraction_max 0.908
_diffrn_reflns_limit_h_max       14
_diffrn_reflns_limit_h_min       -14
_diffrn_reflns_limit_k_max       16
_diffrn_reflns_limit_k_min       -16
_diffrn_reflns_limit_l_max       19
_diffrn_reflns_limit_l_min       -19
_diffrn_reflns_number            29373
_diffrn_reflns_point_group_measured_fraction_full 0.927
_diffrn_reflns_point_group_measured_fraction_max 0.908
_diffrn_reflns_theta_full        25.242
_diffrn_reflns_theta_max         28.698
_diffrn_reflns_theta_min         1.667
_diffrn_ambient_temperature      100(2)
_diffrn_detector_area_resol_mean ?
_diffrn_measured_fraction_theta_full 0.927
_diffrn_measured_fraction_theta_max 0.908
_diffrn_measurement_device_type  'ADSC Quantum 350r'
_diffrn_measurement_method       'Phi Scan'
_diffrn_radiation_type           synchrotron
_diffrn_radiation_wavelength     0.71073
_diffrn_source                   'Australian Synchrotron MX2'
_reflns_Friedel_coverage         0.000
_reflns_Friedel_fraction_full    .
_reflns_Friedel_fraction_max     .
_reflns_number_gt                8367
_reflns_number_total             8368
_reflns_special_details          
;
 Reflections were merged by SHELXL according to the crystal
 class for the calculation of statistics and refinement.
 
 _reflns_Friedel_fraction is defined as the number of unique
 Friedel pairs measured divided by the number that would be
 possible theoretically, ignoring centric projections and
 systematic absences.
;
_reflns_threshold_expression     'I > 2\s(I)'
_computing_cell_refinement       'XDS (Kabsch, 1993)'
_computing_data_collection       'BluIce (McPhillips, 2002)'
_computing_data_reduction        'XDS (Kabsch, 1993)'
_computing_molecular_graphics    'Olex2 1.5 (Dolomanov et al., 2009)'
_computing_publication_material  'Olex2 1.5 (Dolomanov et al., 2009)'
_computing_structure_refinement  'SHELXL 2018/3 (Sheldrick, 2015)'
_computing_structure_solution    'ShelXT (Sheldrick, 2015)'
_refine_diff_density_max         0.696
_refine_diff_density_min         -1.672
_refine_diff_density_rms         0.145
_refine_ls_extinction_coef       .
_refine_ls_extinction_method     none
_refine_ls_goodness_of_fit_ref   1.100
_refine_ls_hydrogen_treatment    constr
_refine_ls_matrix_type           full
_refine_ls_number_parameters     450
_refine_ls_number_reflns         8368
_refine_ls_number_restraints     0
_refine_ls_R_factor_all          0.0283
_refine_ls_R_factor_gt           0.0283
_refine_ls_restrained_S_all      1.100
_refine_ls_shift/su_max          0.000
_refine_ls_shift/su_mean         0.000
_refine_ls_structure_factor_coef Fsqd
_refine_ls_weighting_details     
'w=1/[\s^2^(Fo^2^)+(0.0534P)^2^+0.3046P] where P=(Fo^2^+2Fc^2^)/3'
_refine_ls_weighting_scheme      calc
_refine_ls_wR_factor_gt          0.0727
_refine_ls_wR_factor_ref         0.0728
_refine_special_details          ?
_olex2_refinement_description    
;
1. Others
 Fixed Sof: Pt1(0.5)
 Fixed Uiso: H5(0.044) H6(0.046) H2(0.047) H23(0.038) H17(0.042) H16(0.038)
 H26(0.047) H13(0.045) H24(0.047) H19(0.043) H1(0.057) H25(0.049) H20(0.046)
 H31A(0.046) H31B(0.046) H30A(0.045) H30B(0.045) H29A(0.046) H29B(0.046)
 H34A(0.046) H34B(0.046) H33A(0.046) H33B(0.046) H12(0.047) H32A(0.045)
 H32B(0.045) H18(0.044) H35A(0.047) H35B(0.047) H11(0.046) H5A(0.053)
 H5B(0.053) H4A(0.056) H4B(0.056) H36A(0.071) H36B(0.071) H36C(0.071)
 H6A(0.053) H6B(0.053) H8A(0.055) H8B(0.055) H3A(0.056) H3B(0.056) H2A(0.063)
 H2B(0.063) H7A(0.057) H7B(0.057) H1A(0.085) H1B(0.085) H1C(0.085)
 Fixed X: Pt1(0) H5(0.3635) H6(0.4968) H2(0.0566) H23(0.2029) H17(-0.2574)
 H16(0.0009) H26(0.4035) H13(-0.434) H24(0.1177) H19(-0.0872) H1(0.2118)
 H25(0.2866) H20(-0.026) H31A(0.827) H31B(0.7081) H30A(0.6871) H30B(0.5681)
 H29A(0.5662) H29B(0.6873) H34A(0.945) H34B(0.8406) H33A(0.9683) H33B(0.856)
 H12(-0.367) H32A(0.8139) H32B(0.7019) H18(-0.3893) H35A(1.0098) H35B(1.1138)
 H11(-0.1716) H5A(0.3001) H5B(0.3805) H4A(0.5038) H4B(0.5797) H36A(1.0732)
 H36B(0.9739) H36C(1.1276) H6A(0.3503) H6B(0.439) H8A(0.2156) H8B(0.343)
 H3A(0.4477) H3B(0.514) H2A(0.6666) H2B(0.7245) H7A(0.2324) H7B(0.1585)
 H1A(0.5874) H1B(0.6487) H1C(0.7436)
 Fixed Y: Pt1(0.5) H5(0.7137) H6(0.6465) H2(0.2766) H23(0.6456) H17(0.4968)
 H16(0.3551) H26(0.9732) H13(0.2894) H24(1.0378) H19(0.7023) H1(0.2212)
 H25(1.0916) H20(0.8854) H31A(0.6414) H31B(0.5696) H30A(0.5901) H30B(0.5123)
 H29A(0.6785) H29B(0.757) H34A(0.3505) H34B(0.2833) H33A(0.5271) H33B(0.4571)
 H12(0.1736) H32A(0.4665) H32B(0.3973) H18(0.4159) H35A(0.345) H35B(0.4072)
 H11(0.1391) H5A(-0.1701) H5B(-0.0502) H4A(-0.1643) H4B(-0.0528) H36A(0.2253)
 H36B(0.1646) H36C(0.2263) H6A(-0.0849) H6B(0.0341) H8A(0.047) H8B(0.1371) H3A(-
 0.2757) H3B(-0.1646) H2A(-0.2413) H2B(-0.1466) H7A(0.0389) H7B(-0.0646) H1A(-
 0.3827) H1B(-0.2876) H1C(-0.3202)
 Fixed Z: Pt1(0) H5(0.3339) H6(0.386) H2(0.1731) H23(0.2142) H17(0.0524)
 H16(0.103) H26(0.5558) H13(0.2216) H24(0.3969) H19(0.0648) H1(0.1741)
 H25(0.55) H20(0.2075) H31A(0.5968) H31B(0.6207) H30A(0.4245) H30B(0.4434)
 H29A(0.5918) H29B(0.5752) H34A(0.4664) H34B(0.5053) H33A(0.6187) H33B(0.6499)
 H12(0.282) H32A(0.4477) H32B(0.4794) H18(0.1314) H35A(0.6691) H35B(0.6258)
 H11(0.266) H5A(0.1001) H5B(0.2085) H4A(0.0538) H4B(0.1699) H36A(0.4735)
 H36B(0.5207) H36C(0.5865) H6A(-0.0099) H6B(0.096) H8A(0.2238) H8B(0.2264)
 H3A(0.1392) H3B(0.2569) H2A(0.1133) H2B(0.2396) H7A(0.0217) H7B(0.0413)
 H1A(0.164) H1B(0.2902) H1C(0.2167)
;
_atom_sites_solution_hydrogens   geom
_atom_sites_solution_primary     ?
_atom_sites_solution_secondary   ?
loop_
_atom_site_label
_atom_site_type_symbol
_atom_site_fract_x
_atom_site_fract_y
_atom_site_fract_z
_atom_site_U_iso_or_equiv
_atom_site_adp_type
_atom_site_occupancy
_atom_site_site_symmetry_order
_atom_site_calc_flag
_atom_site_refinement_flags_posn
_atom_site_refinement_flags_adp
_atom_site_refinement_flags_occupancy
_atom_site_disorder_assembly
_atom_site_disorder_group
Pt1 Pt 0.0000 0.5000 0.0000 0.02911(4) Uani 1 2 d S . P . .
N4 N 0.05365(18) 0.65857(17) 0.12843(15) 0.0312(3) Uani 1 1 d . . . . .
F1 F 0.42280(19) 0.4103(2) 0.21172(17) 0.0599(5) Uani 1 1 d . . . . .
O2 O 0.48396(18) 0.84639(17) 0.58255(14) 0.0403(4) Uani 1 1 d . . . . .
F4 F 0.3597(2) 0.43192(19) 0.06224(15) 0.0590(5) Uani 1 1 d . . . . .
F3 F 0.3308(2) 0.54146(19) 0.22252(17) 0.0671(6) Uani 1 1 d . . . . .
N3 N -0.11596(18) 0.43128(16) 0.07129(14) 0.0313(3) Uani 1 1 d . . . . .
F2 F 0.20739(18) 0.3524(2) 0.12360(18) 0.0597(5) Uani 1 1 d . . . . .
N5 N 0.3748(2) 0.76953(18) 0.39895(15) 0.0368(4) Uani 1 1 d . . . . .
H5 H 0.3635 0.7137 0.3339 0.044 Uiso 1 1 calc R U . . .
N6 N 0.5162(2) 0.6947(2) 0.45600(16) 0.0383(4) Uani 1 1 d . . . . .
H6 H 0.4968 0.6465 0.3860 0.046 Uiso 1 1 calc R U . . .
N2 N 0.0054(2) 0.2278(2) 0.18815(18) 0.0388(4) Uani 1 1 d . . . . .
H2 H 0.0566 0.2766 0.1731 0.047 Uiso 1 1 calc R U . . .
C23 C 0.1561(2) 0.69510(19) 0.21473(17) 0.0313(4) Uani 1 1 d . . . . .
H23 H 0.2029 0.6456 0.2142 0.038 Uiso 1 1 calc R U . . .
O1 O -0.0017(2) 0.0771(2) 0.2232(2) 0.0552(5) Uani 1 1 d . . . . .
C22 C 0.1980(2) 0.80471(19) 0.30724(17) 0.0318(4) Uani 1 1 d . . . . .
C27 C 0.3052(2) 0.8419(2) 0.40224(17) 0.0333(4) Uani 1 1 d . . . . .
C17 C -0.2316(2) 0.4499(2) 0.07952(18) 0.0353(4) Uani 1 1 d . . . . .
H17 H -0.2574 0.4968 0.0524 0.042 Uiso 1 1 calc R U . . .
C16 C -0.0799(2) 0.36623(19) 0.10898(17) 0.0315(4) Uani 1 1 d . . . . .
H16 H 0.0009 0.3551 0.1030 0.038 Uiso 1 1 calc R U . . .
C26 C 0.3346(2) 0.9481(2) 0.49147(19) 0.0389(5) Uani 1 1 d . . . . .
H26 H 0.4035 0.9732 0.5558 0.047 Uiso 1 1 calc R U . . .
C13 C -0.3538(2) 0.2775(2) 0.21454(19) 0.0379(5) Uani 1 1 d . . . . .
H13 H -0.4340 0.2894 0.2216 0.045 Uiso 1 1 calc R U . . .
C15 C -0.1549(2) 0.31209(19) 0.15787(17) 0.0322(4) Uani 1 1 d . . . . .
C24 C 0.1629(3) 0.9875(2) 0.3977(2) 0.0391(5) Uani 1 1 d . . . . .
H24 H 0.1177 1.0378 0.3969 0.047 Uiso 1 1 calc R U . . .
C19 C -0.0140(2) 0.7291(2) 0.12659(19) 0.0360(4) Uani 1 1 d . . . . .
H19 H -0.0872 0.7023 0.0648 0.043 Uiso 1 1 calc R U . . .
C21 C 0.1278(2) 0.8780(2) 0.30579(18) 0.0345(4) Uani 1 1 d . . . . .
C10 C -0.1144(2) 0.2406(2) 0.19685(17) 0.0346(4) Uani 1 1 d . . . . .
N1 N 0.1758(2) 0.1631(2) 0.1849(2) 0.0478(5) Uani 1 1 d . . . . .
H1 H 0.2118 0.2212 0.1741 0.057 Uiso 1 1 calc R U . . .
C25 C 0.2638(3) 1.0190(2) 0.4877(2) 0.0406(5) Uani 1 1 d . . . . .
H25 H 0.2866 1.0916 0.5500 0.049 Uiso 1 1 calc R U . . .
C20 C 0.0212(2) 0.8374(2) 0.2117(2) 0.0383(5) Uani 1 1 d . . . . .
H20 H -0.0260 0.8854 0.2075 0.046 Uiso 1 1 calc R U . . .
C31 C 0.7460(2) 0.5724(2) 0.56228(19) 0.0384(5) Uani 1 1 d . . . . .
H31A H 0.8270 0.6414 0.5968 0.046 Uiso 1 1 calc R U . . .
H31B H 0.7081 0.5696 0.6207 0.046 Uiso 1 1 calc R U . . .
C28 C 0.4605(2) 0.7757(2) 0.48739(18) 0.0348(4) Uani 1 1 d . . . . .
C30 C 0.6476(2) 0.5829(2) 0.48075(19) 0.0374(4) Uani 1 1 d . . . . .
H30A H 0.6871 0.5901 0.4245 0.045 Uiso 1 1 calc R U . . .
H30B H 0.5681 0.5123 0.4434 0.045 Uiso 1 1 calc R U . . .
C14 C -0.2748(2) 0.3310(2) 0.16692(17) 0.0343(4) Uani 1 1 d . . . . .
C29 C 0.6080(2) 0.6862(2) 0.53679(19) 0.0380(5) Uani 1 1 d . . . . .
H29A H 0.5662 0.6785 0.5918 0.046 Uiso 1 1 calc R U . . .
H29B H 0.6873 0.7570 0.5752 0.046 Uiso 1 1 calc R U . . .
C34 C 0.9206(2) 0.3515(2) 0.53145(19) 0.0380(5) Uani 1 1 d . . . . .
H34A H 0.9450 0.3505 0.4664 0.046 Uiso 1 1 calc R U . . .
H34B H 0.8406 0.2833 0.5053 0.046 Uiso 1 1 calc R U . . .
C33 C 0.8877(2) 0.4584(2) 0.58824(19) 0.0382(5) Uani 1 1 d . . . . .
H33A H 0.9683 0.5271 0.6187 0.046 Uiso 1 1 calc R U . . .
H33B H 0.8560 0.4571 0.6499 0.046 Uiso 1 1 calc R U . . .
C12 C -0.3135(3) 0.2090(2) 0.25016(19) 0.0395(5) Uani 1 1 d . . . . .
H12 H -0.3670 0.1736 0.2820 0.047 Uiso 1 1 calc R U . . .
C32 C 0.7821(2) 0.4663(2) 0.50953(19) 0.0377(5) Uani 1 1 d . . . . .
H32A H 0.8139 0.4665 0.4477 0.045 Uiso 1 1 calc R U . . .
H32B H 0.7019 0.3973 0.4794 0.045 Uiso 1 1 calc R U . . .
C18 C -0.3099(2) 0.4016(2) 0.12623(19) 0.0365(4) Uani 1 1 d . . . . .
H18 H -0.3893 0.4159 0.1314 0.044 Uiso 1 1 calc R U . . .
C35 C 1.0317(2) 0.3417(2) 0.6026(2) 0.0394(5) Uani 1 1 d . . . . .
H35A H 1.0098 0.3450 0.6691 0.047 Uiso 1 1 calc R U . . .
H35B H 1.1138 0.4072 0.6258 0.047 Uiso 1 1 calc R U . . .
C11 C -0.1955(2) 0.1885(2) 0.24144(18) 0.0379(5) Uani 1 1 d . . . . .
H11 H -0.1716 0.1391 0.2660 0.046 Uiso 1 1 calc R U . . .
C5 C 0.3767(3) -0.0979(2) 0.1319(2) 0.0442(5) Uani 1 1 d . . . . .
H5A H 0.3001 -0.1701 0.1001 0.053 Uiso 1 1 calc R U . . .
H5B H 0.3805 -0.0502 0.2085 0.053 Uiso 1 1 calc R U . . .
C4 C 0.5032(3) -0.1257(3) 0.1307(2) 0.0467(6) Uani 1 1 d . . . . .
H4A H 0.5038 -0.1643 0.0538 0.056 Uiso 1 1 calc R U . . .
H4B H 0.5797 -0.0528 0.1699 0.056 Uiso 1 1 calc R U . . .
C36 C 1.0536(3) 0.2294(3) 0.5402(2) 0.0475(6) Uani 1 1 d . . . . .
H36A H 1.0732 0.2253 0.4735 0.071 Uiso 1 1 calc R U . . .
H36B H 0.9739 0.1646 0.5207 0.071 Uiso 1 1 calc R U . . .
H36C H 1.1276 0.2263 0.5865 0.071 Uiso 1 1 calc R U . . .
B1 B 0.3323(3) 0.4341(3) 0.1545(2) 0.0404(5) Uani 1 1 d . . . . .
C6 C 0.3587(3) -0.0346(2) 0.0673(2) 0.0438(5) Uani 1 1 d . . . . .
H6A H 0.3503 -0.0849 -0.0099 0.053 Uiso 1 1 calc R U . . .
H6B H 0.4390 0.0341 0.0960 0.053 Uiso 1 1 calc R U . . .
C9 C 0.0552(3) 0.1486(2) 0.1999(2) 0.0410(5) Uani 1 1 d . . . . .
C8 C 0.2494(3) 0.0893(3) 0.1854(2) 0.0462(6) Uani 1 1 d . . . . .
H8A H 0.2156 0.0470 0.2238 0.055 Uiso 1 1 calc R U . . .
H8B H 0.3430 0.1371 0.2264 0.055 Uiso 1 1 calc R U . . .
C3 C 0.5203(3) -0.2003(3) 0.1816(2) 0.0469(6) Uani 1 1 d . . . . .
H3A H 0.4477 -0.2757 0.1392 0.056 Uiso 1 1 calc R U . . .
H3B H 0.5140 -0.1646 0.2569 0.056 Uiso 1 1 calc R U . . .
C2 C 0.6524(3) -0.2195(3) 0.1859(3) 0.0525(7) Uani 1 1 d . . . . .
H2A H 0.6666 -0.2413 0.1133 0.063 Uiso 1 1 calc R U . . .
H2B H 0.7245 -0.1466 0.2396 0.063 Uiso 1 1 calc R U . . .
C7 C 0.2394(3) 0.0035(3) 0.0700(2) 0.0476(6) Uani 1 1 d . . . . .
H7A H 0.2324 0.0389 0.0217 0.057 Uiso 1 1 calc R U . . .
H7B H 0.1585 -0.0646 0.0413 0.057 Uiso 1 1 calc R U . . .
C1 C 0.6585(3) -0.3103(3) 0.2169(3) 0.0568(7) Uani 1 1 d . . . . .
H1A H 0.5874 -0.3827 0.1640 0.085 Uiso 1 1 calc R U . . .
H1B H 0.6487 -0.2876 0.2902 0.085 Uiso 1 1 calc R U . . .
H1C H 0.7436 -0.3202 0.2167 0.085 Uiso 1 1 calc R U . . .

loop_
_atom_site_aniso_label
_atom_site_aniso_U_11
_atom_site_aniso_U_22
_atom_site_aniso_U_33
_atom_site_aniso_U_23
_atom_site_aniso_U_13
_atom_site_aniso_U_12
Pt1 0.03377(6) 0.02519(6) 0.02578(6) 0.00939(4) 0.00467(4) 0.01388(4)
N4 0.0360(8) 0.0274(8) 0.0277(8) 0.0103(6) 0.0066(6) 0.0143(7)
F1 0.0502(9) 0.0814(14) 0.0608(11) 0.0382(10) 0.0133(8) 0.0375(9)
O2 0.0474(9) 0.0385(9) 0.0303(7) 0.0119(7) 0.0080(6) 0.0179(7)
F4 0.0707(11) 0.0605(11) 0.0436(9) 0.0226(8) 0.0201(8) 0.0218(9)
F3 0.0799(13) 0.0544(11) 0.0532(10) 0.0083(9) 0.0100(9) 0.0391(10)
N3 0.0345(8) 0.0273(8) 0.0271(7) 0.0081(6) 0.0043(6) 0.0149(7)
F2 0.0428(8) 0.0658(12) 0.0708(12) 0.0389(10) 0.0083(8) 0.0140(8)
N5 0.0416(9) 0.0339(10) 0.0280(8) 0.0083(7) 0.0044(7) 0.0178(8)
N6 0.0429(10) 0.0384(10) 0.0301(8) 0.0119(7) 0.0049(7) 0.0203(8)
N2 0.0405(9) 0.0368(10) 0.0415(10) 0.0211(8) 0.0074(8) 0.0166(8)
C23 0.0367(9) 0.0288(10) 0.0298(9) 0.0131(8) 0.0088(7) 0.0160(8)
O1 0.0637(12) 0.0506(12) 0.0715(14) 0.0379(11) 0.0279(11) 0.0315(10)
C22 0.0360(9) 0.0273(10) 0.0302(9) 0.0115(8) 0.0083(7) 0.0132(8)
C27 0.0362(9) 0.0294(10) 0.0302(9) 0.0108(8) 0.0073(7) 0.0127(8)
C17 0.0393(10) 0.0318(10) 0.0341(10) 0.0128(8) 0.0071(8) 0.0189(8)
C16 0.0353(9) 0.0271(9) 0.0301(9) 0.0119(7) 0.0059(7) 0.0133(7)
C26 0.0420(11) 0.0314(11) 0.0331(10) 0.0087(9) 0.0056(8) 0.0124(9)
C13 0.0398(10) 0.0338(11) 0.0340(10) 0.0109(8) 0.0111(8) 0.0127(9)
C15 0.0359(9) 0.0273(10) 0.0275(9) 0.0096(7) 0.0049(7) 0.0113(7)
C24 0.0474(12) 0.0277(10) 0.0379(11) 0.0107(9) 0.0097(9) 0.0171(9)
C19 0.0414(10) 0.0313(11) 0.0334(10) 0.0126(8) 0.0048(8) 0.0188(8)
C21 0.0410(10) 0.0278(10) 0.0327(10) 0.0115(8) 0.0091(8) 0.0155(8)
C10 0.0397(10) 0.0293(10) 0.0292(9) 0.0107(8) 0.0040(7) 0.0130(8)
N1 0.0514(12) 0.0480(13) 0.0525(13) 0.0264(11) 0.0152(10) 0.0270(10)
C25 0.0473(12) 0.0271(10) 0.0360(11) 0.0062(8) 0.0090(9) 0.0130(9)
C20 0.0445(11) 0.0310(11) 0.0386(11) 0.0134(9) 0.0079(9) 0.0205(9)
C31 0.0420(11) 0.0376(12) 0.0336(10) 0.0147(9) 0.0060(8) 0.0183(9)
C28 0.0353(9) 0.0340(11) 0.0312(9) 0.0132(8) 0.0070(7) 0.0124(8)
C30 0.0384(10) 0.0381(12) 0.0325(10) 0.0137(9) 0.0060(8) 0.0169(9)
C14 0.0372(10) 0.0296(10) 0.0279(9) 0.0078(8) 0.0063(7) 0.0117(8)
C29 0.0405(10) 0.0385(12) 0.0318(10) 0.0143(9) 0.0045(8) 0.0170(9)
C34 0.0428(11) 0.0344(11) 0.0346(10) 0.0143(9) 0.0086(8) 0.0161(9)
C33 0.0423(11) 0.0361(11) 0.0328(10) 0.0132(9) 0.0069(8) 0.0168(9)
C12 0.0453(11) 0.0353(11) 0.0320(10) 0.0129(9) 0.0107(8) 0.0117(9)
C32 0.0401(10) 0.0359(11) 0.0330(10) 0.0132(8) 0.0066(8) 0.0156(9)
C18 0.0374(10) 0.0340(11) 0.0359(10) 0.0123(9) 0.0097(8) 0.0176(8)
C35 0.0420(11) 0.0390(12) 0.0390(11) 0.0187(9) 0.0114(9) 0.0178(9)
C11 0.0461(11) 0.0335(11) 0.0315(10) 0.0148(8) 0.0070(8) 0.0141(9)
C5 0.0463(12) 0.0409(13) 0.0397(12) 0.0143(10) 0.0094(9) 0.0174(10)
C4 0.0458(12) 0.0405(13) 0.0457(13) 0.0134(11) 0.0095(10) 0.0177(10)
C36 0.0530(14) 0.0434(14) 0.0519(14) 0.0236(12) 0.0170(11) 0.0239(11)
B1 0.0402(12) 0.0426(14) 0.0372(12) 0.0155(11) 0.0095(10) 0.0205(11)
C6 0.0468(12) 0.0390(13) 0.0393(12) 0.0128(10) 0.0102(9) 0.0174(10)
C9 0.0483(12) 0.0389(13) 0.0353(11) 0.0156(9) 0.0087(9) 0.0209(10)
C8 0.0507(13) 0.0457(14) 0.0404(12) 0.0166(11) 0.0081(10) 0.0247(11)
C3 0.0485(13) 0.0401(13) 0.0446(13) 0.0132(11) 0.0093(10) 0.0192(10)
C2 0.0528(14) 0.0502(16) 0.0501(15) 0.0167(12) 0.0129(11) 0.0254(12)
C7 0.0497(13) 0.0471(15) 0.0382(12) 0.0141(10) 0.0050(10) 0.0210(11)
C1 0.0565(16) 0.0522(17) 0.0546(16) 0.0171(13) 0.0101(12) 0.0267(13)

_geom_special_details            
;
 All esds (except the esd in the dihedral angle between two l.s. planes)
 are estimated using the full covariance matrix.  The cell esds are taken
 into account individually in the estimation of esds in distances, angles
 and torsion angles; correlations between esds in cell parameters are only
 used when they are defined by crystal symmetry.  An approximate (isotropic)
 treatment of cell esds is used for estimating esds involving l.s. planes.
;
loop_
_geom_bond_atom_site_label_1
_geom_bond_atom_site_label_2
_geom_bond_distance
_geom_bond_site_symmetry_2
_geom_bond_publ_flag
Pt1 N4 2.024(2) . ?
Pt1 N4 2.024(2) 2_565 ?
Pt1 N3 2.027(2) 2_565 ?
Pt1 N3 2.027(2) . ?
N4 C23 1.330(3) . ?
N4 C19 1.368(3) . ?
F1 B1 1.369(3) . ?
O2 C28 1.220(3) . ?
F4 B1 1.369(3) . ?
F3 B1 1.391(4) . ?
N3 C17 1.374(3) . ?
N3 C16 1.319(3) . ?
F2 B1 1.400(4) . ?
N5 H5 0.8800 . ?
N5 C27 1.390(3) . ?
N5 C28 1.395(3) . ?
N6 H6 0.8800 . ?
N6 C28 1.353(3) . ?
N6 C29 1.459(3) . ?
N2 H2 0.8800 . ?
N2 C10 1.392(3) . ?
N2 C9 1.388(4) . ?
C23 H23 0.9500 . ?
C23 C22 1.415(3) . ?
O1 C9 1.217(4) . ?
C22 C27 1.438(3) . ?
C22 C21 1.419(3) . ?
C27 C26 1.385(3) . ?
C17 H17 0.9500 . ?
C17 C18 1.365(4) . ?
C16 H16 0.9500 . ?
C16 C15 1.415(3) . ?
C26 H26 0.9500 . ?
C26 C25 1.404(4) . ?
C13 H13 0.9500 . ?
C13 C14 1.418(3) . ?
C13 C12 1.365(4) . ?
C15 C10 1.431(3) . ?
C15 C14 1.424(3) . ?
C24 H24 0.9500 . ?
C24 C21 1.420(3) . ?
C24 C25 1.371(4) . ?
C19 H19 0.9500 . ?
C19 C20 1.370(3) . ?
C21 C20 1.415(3) . ?
C10 C11 1.389(3) . ?
N1 H1 0.8800 . ?
N1 C9 1.356(4) . ?
N1 C8 1.449(4) . ?
C25 H25 0.9500 . ?
C20 H20 0.9500 . ?
C31 H31A 0.9900 . ?
C31 H31B 0.9900 . ?
C31 C30 1.527(3) . ?
C31 C32 1.522(4) . ?
C30 H30A 0.9900 . ?
C30 H30B 0.9900 . ?
C30 C29 1.522(4) . ?
C14 C18 1.412(4) . ?
C29 H29A 0.9900 . ?
C29 H29B 0.9900 . ?
C34 H34A 0.9900 . ?
C34 H34B 0.9900 . ?
C34 C33 1.519(4) . ?
C34 C35 1.524(4) . ?
C33 H33A 0.9900 . ?
C33 H33B 0.9900 . ?
C33 C32 1.531(3) . ?
C12 H12 0.9500 . ?
C12 C11 1.410(4) . ?
C32 H32A 0.9900 . ?
C32 H32B 0.9900 . ?
C18 H18 0.9500 . ?
C35 H35A 0.9900 . ?
C35 H35B 0.9900 . ?
C35 C36 1.528(4) . ?
C11 H11 0.9500 . ?
C5 H5A 0.9900 . ?
C5 H5B 0.9900 . ?
C5 C4 1.535(4) . ?
C5 C6 1.518(4) . ?
C4 H4A 0.9900 . ?
C4 H4B 0.9900 . ?
C4 C3 1.503(5) . ?
C36 H36A 0.9800 . ?
C36 H36B 0.9800 . ?
C36 H36C 0.9800 . ?
C6 H6A 0.9900 . ?
C6 H6B 0.9900 . ?
C6 C7 1.532(4) . ?
C8 H8A 0.9900 . ?
C8 H8B 0.9900 . ?
C8 C7 1.526(4) . ?
C3 H3A 0.9900 . ?
C3 H3B 0.9900 . ?
C3 C2 1.539(4) . ?
C2 H2A 0.9900 . ?
C2 H2B 0.9900 . ?
C2 C1 1.492(5) . ?
C7 H7A 0.9900 . ?
C7 H7B 0.9900 . ?
C1 H1A 0.9800 . ?
C1 H1B 0.9800 . ?
C1 H1C 0.9800 . ?

loop_
_geom_angle_atom_site_label_1
_geom_angle_atom_site_label_2
_geom_angle_atom_site_label_3
_geom_angle
_geom_angle_site_symmetry_1
_geom_angle_site_symmetry_3
_geom_angle_publ_flag
N4 Pt1 N4 180.0 . 2_565 ?
N4 Pt1 N3 90.93(8) . . ?
N4 Pt1 N3 89.07(8) . 2_565 ?
N4 Pt1 N3 90.93(8) 2_565 2_565 ?
N4 Pt1 N3 89.07(8) 2_565 . ?
N3 Pt1 N3 180.0 2_565 . ?
C23 N4 Pt1 119.97(16) . . ?
C23 N4 C19 119.69(19) . . ?
C19 N4 Pt1 120.34(15) . . ?
C17 N3 Pt1 121.34(17) . . ?
C16 N3 Pt1 118.93(15) . . ?
C16 N3 C17 119.7(2) . . ?
C27 N5 H5 116.4 . . ?
C27 N5 C28 127.1(2) . . ?
C28 N5 H5 116.4 . . ?
C28 N6 H6 119.6 . . ?
C28 N6 C29 120.8(2) . . ?
C29 N6 H6 119.6 . . ?
C10 N2 H2 115.5 . . ?
C9 N2 H2 115.5 . . ?
C9 N2 C10 128.9(2) . . ?
N4 C23 H23 118.7 . . ?
N4 C23 C22 122.7(2) . . ?
C22 C23 H23 118.7 . . ?
C23 C22 C27 122.4(2) . . ?
C23 C22 C21 117.8(2) . . ?
C21 C22 C27 119.8(2) . . ?
N5 C27 C22 118.1(2) . . ?
C26 C27 N5 123.5(2) . . ?
C26 C27 C22 118.4(2) . . ?
N3 C17 H17 119.6 . . ?
C18 C17 N3 120.8(2) . . ?
C18 C17 H17 119.6 . . ?
N3 C16 H16 118.3 . . ?
N3 C16 C15 123.5(2) . . ?
C15 C16 H16 118.3 . . ?
C27 C26 H26 119.7 . . ?
C27 C26 C25 120.6(2) . . ?
C25 C26 H26 119.7 . . ?
C14 C13 H13 120.3 . . ?
C12 C13 H13 120.3 . . ?
C12 C13 C14 119.3(2) . . ?
C16 C15 C10 122.4(2) . . ?
C16 C15 C14 117.2(2) . . ?
C14 C15 C10 120.4(2) . . ?
C21 C24 H24 120.8 . . ?
C25 C24 H24 120.8 . . ?
C25 C24 C21 118.3(2) . . ?
N4 C19 H19 119.2 . . ?
N4 C19 C20 121.6(2) . . ?
C20 C19 H19 119.2 . . ?
C22 C21 C24 120.2(2) . . ?
C20 C21 C22 118.1(2) . . ?
C20 C21 C24 121.7(2) . . ?
N2 C10 C15 117.7(2) . . ?
C11 C10 N2 123.6(2) . . ?
C11 C10 C15 118.7(2) . . ?
C9 N1 H1 117.8 . . ?
C9 N1 C8 124.5(3) . . ?
C8 N1 H1 117.8 . . ?
C26 C25 H25 118.7 . . ?
C24 C25 C26 122.6(2) . . ?
C24 C25 H25 118.7 . . ?
C19 C20 C21 120.1(2) . . ?
C19 C20 H20 119.9 . . ?
C21 C20 H20 119.9 . . ?
H31A C31 H31B 107.8 . . ?
C30 C31 H31A 109.0 . . ?
C30 C31 H31B 109.0 . . ?
C32 C31 H31A 109.0 . . ?
C32 C31 H31B 109.0 . . ?
C32 C31 C30 112.9(2) . . ?
O2 C28 N5 124.2(2) . . ?
O2 C28 N6 123.4(2) . . ?
N6 C28 N5 112.5(2) . . ?
C31 C30 H30A 109.3 . . ?
C31 C30 H30B 109.3 . . ?
H30A C30 H30B 107.9 . . ?
C29 C30 C31 111.71(19) . . ?
C29 C30 H30A 109.3 . . ?
C29 C30 H30B 109.3 . . ?
C13 C14 C15 119.1(2) . . ?
C18 C14 C13 123.2(2) . . ?
C18 C14 C15 117.7(2) . . ?
N6 C29 C30 110.03(19) . . ?
N6 C29 H29A 109.7 . . ?
N6 C29 H29B 109.7 . . ?
C30 C29 H29A 109.7 . . ?
C30 C29 H29B 109.7 . . ?
H29A C29 H29B 108.2 . . ?
H34A C34 H34B 107.6 . . ?
C33 C34 H34A 108.6 . . ?
C33 C34 H34B 108.6 . . ?
C33 C34 C35 114.8(2) . . ?
C35 C34 H34A 108.6 . . ?
C35 C34 H34B 108.6 . . ?
C34 C33 H33A 109.3 . . ?
C34 C33 H33B 109.3 . . ?
C34 C33 C32 111.7(2) . . ?
H33A C33 H33B 108.0 . . ?
C32 C33 H33A 109.3 . . ?
C32 C33 H33B 109.3 . . ?
C13 C12 H12 118.7 . . ?
C13 C12 C11 122.5(2) . . ?
C11 C12 H12 118.7 . . ?
C31 C32 C33 113.8(2) . . ?
C31 C32 H32A 108.8 . . ?
C31 C32 H32B 108.8 . . ?
C33 C32 H32A 108.8 . . ?
C33 C32 H32B 108.8 . . ?
H32A C32 H32B 107.7 . . ?
C17 C18 C14 121.1(2) . . ?
C17 C18 H18 119.5 . . ?
C14 C18 H18 119.5 . . ?
C34 C35 H35A 109.5 . . ?
C34 C35 H35B 109.5 . . ?
C34 C35 C36 110.9(2) . . ?
H35A C35 H35B 108.0 . . ?
C36 C35 H35A 109.5 . . ?
C36 C35 H35B 109.5 . . ?
C10 C11 C12 119.9(2) . . ?
C10 C11 H11 120.0 . . ?
C12 C11 H11 120.0 . . ?
H5A C5 H5B 108.0 . . ?
C4 C5 H5A 109.3 . . ?
C4 C5 H5B 109.3 . . ?
C6 C5 H5A 109.3 . . ?
C6 C5 H5B 109.3 . . ?
C6 C5 C4 111.5(2) . . ?
C5 C4 H4A 108.6 . . ?
C5 C4 H4B 108.6 . . ?
H4A C4 H4B 107.6 . . ?
C3 C4 C5 114.8(3) . . ?
C3 C4 H4A 108.6 . . ?
C3 C4 H4B 108.6 . . ?
C35 C36 H36A 109.5 . . ?
C35 C36 H36B 109.5 . . ?
C35 C36 H36C 109.5 . . ?
H36A C36 H36B 109.5 . . ?
H36A C36 H36C 109.5 . . ?
H36B C36 H36C 109.5 . . ?
F1 B1 F4 112.0(2) . . ?
F1 B1 F3 108.7(2) . . ?
F1 B1 F2 109.0(3) . . ?
F4 B1 F3 110.0(3) . . ?
F4 B1 F2 108.7(2) . . ?
F3 B1 F2 108.4(2) . . ?
C5 C6 H6A 108.5 . . ?
C5 C6 H6B 108.5 . . ?
C5 C6 C7 115.2(2) . . ?
H6A C6 H6B 107.5 . . ?
C7 C6 H6A 108.5 . . ?
C7 C6 H6B 108.5 . . ?
O1 C9 N2 123.8(3) . . ?
O1 C9 N1 124.6(3) . . ?
N1 C9 N2 111.6(3) . . ?
N1 C8 H8A 109.2 . . ?
N1 C8 H8B 109.2 . . ?
N1 C8 C7 112.2(2) . . ?
H8A C8 H8B 107.9 . . ?
C7 C8 H8A 109.2 . . ?
C7 C8 H8B 109.2 . . ?
C4 C3 H3A 108.9 . . ?
C4 C3 H3B 108.9 . . ?
C4 C3 C2 113.2(3) . . ?
H3A C3 H3B 107.7 . . ?
C2 C3 H3A 108.9 . . ?
C2 C3 H3B 108.9 . . ?
C3 C2 H2A 109.0 . . ?
C3 C2 H2B 109.0 . . ?
H2A C2 H2B 107.8 . . ?
C1 C2 C3 112.8(3) . . ?
C1 C2 H2A 109.0 . . ?
C1 C2 H2B 109.0 . . ?
C6 C7 H7A 109.2 . . ?
C6 C7 H7B 109.2 . . ?
C8 C7 C6 112.2(2) . . ?
C8 C7 H7A 109.2 . . ?
C8 C7 H7B 109.2 . . ?
H7A C7 H7B 107.9 . . ?
C2 C1 H1A 109.5 . . ?
C2 C1 H1B 109.5 . . ?
C2 C1 H1C 109.5 . . ?
H1A C1 H1B 109.5 . . ?
H1A C1 H1C 109.5 . . ?
H1B C1 H1C 109.5 . . ?

loop_
_geom_torsion_atom_site_label_1
_geom_torsion_atom_site_label_2
_geom_torsion_atom_site_label_3
_geom_torsion_atom_site_label_4
_geom_torsion
_geom_torsion_site_symmetry_1
_geom_torsion_site_symmetry_2
_geom_torsion_site_symmetry_3
_geom_torsion_site_symmetry_4
_geom_torsion_publ_flag
Pt1 N4 C23 C22 -179.63(16) . . . . ?
Pt1 N4 C19 C20 -179.09(19) . . . . ?
Pt1 N3 C17 C18 178.99(17) . . . . ?
Pt1 N3 C16 C15 -178.53(15) . . . . ?
N4 C23 C22 C27 177.3(2) . . . . ?
N4 C23 C22 C21 -0.8(3) . . . . ?
N4 C19 C20 C21 -1.7(4) . . . . ?
N3 C17 C18 C14 -0.3(3) . . . . ?
N3 C16 C15 C10 179.2(2) . . . . ?
N3 C16 C15 C14 -0.6(3) . . . . ?
N5 C27 C26 C25 177.4(2) . . . . ?
N2 C10 C11 C12 178.1(2) . . . . ?
C23 N4 C19 C20 0.2(4) . . . . ?
C23 C22 C27 N5 4.4(3) . . . . ?
C23 C22 C27 C26 -176.4(2) . . . . ?
C23 C22 C21 C24 178.1(2) . . . . ?
C23 C22 C21 C20 -0.6(3) . . . . ?
C22 C27 C26 C25 -1.8(4) . . . . ?
C22 C21 C20 C19 1.8(4) . . . . ?
C27 N5 C28 O2 1.8(4) . . . . ?
C27 N5 C28 N6 -177.8(2) . . . . ?
C27 C22 C21 C24 -0.1(3) . . . . ?
C27 C22 C21 C20 -178.8(2) . . . . ?
C27 C26 C25 C24 0.4(4) . . . . ?
C17 N3 C16 C15 0.5(3) . . . . ?
C16 N3 C17 C18 -0.1(3) . . . . ?
C16 C15 C10 N2 1.8(3) . . . . ?
C16 C15 C10 C11 -178.5(2) . . . . ?
C16 C15 C14 C13 179.45(19) . . . . ?
C16 C15 C14 C18 0.2(3) . . . . ?
C13 C14 C18 C17 -179.0(2) . . . . ?
C13 C12 C11 C10 1.1(4) . . . . ?
C15 C10 C11 C12 -1.6(3) . . . . ?
C15 C14 C18 C17 0.2(3) . . . . ?
C24 C21 C20 C19 -176.9(2) . . . . ?
C19 N4 C23 C22 1.1(3) . . . . ?
C21 C22 C27 N5 -177.6(2) . . . . ?
C21 C22 C27 C26 1.7(3) . . . . ?
C21 C24 C25 C26 1.2(4) . . . . ?
C10 N2 C9 O1 -1.8(4) . . . . ?
C10 N2 C9 N1 179.7(2) . . . . ?
C10 C15 C14 C13 -0.3(3) . . . . ?
C10 C15 C14 C18 -179.5(2) . . . . ?
N1 C8 C7 C6 153.9(3) . . . . ?
C25 C24 C21 C22 -1.4(4) . . . . ?
C25 C24 C21 C20 177.3(2) . . . . ?
C31 C30 C29 N6 178.8(2) . . . . ?
C28 N5 C27 C22 -164.5(2) . . . . ?
C28 N5 C27 C26 16.3(4) . . . . ?
C28 N6 C29 C30 175.7(2) . . . . ?
C30 C31 C32 C33 176.1(2) . . . . ?
C14 C13 C12 C11 -0.1(4) . . . . ?
C14 C15 C10 N2 -178.4(2) . . . . ?
C14 C15 C10 C11 1.3(3) . . . . ?
C29 N6 C28 O2 1.0(4) . . . . ?
C29 N6 C28 N5 -179.4(2) . . . . ?
C34 C33 C32 C31 -179.7(2) . . . . ?
C33 C34 C35 C36 177.5(2) . . . . ?
C12 C13 C14 C15 -0.3(3) . . . . ?
C12 C13 C14 C18 178.9(2) . . . . ?
C32 C31 C30 C29 177.1(2) . . . . ?
C35 C34 C33 C32 176.0(2) . . . . ?
C5 C4 C3 C2 -176.1(2) . . . . ?
C5 C6 C7 C8 62.8(3) . . . . ?
C4 C5 C6 C7 -176.3(2) . . . . ?
C4 C3 C2 C1 -169.3(3) . . . . ?
C6 C5 C4 C3 -173.2(2) . . . . ?
C9 N2 C10 C15 -166.6(2) . . . . ?
C9 N2 C10 C11 13.7(4) . . . . ?
C9 N1 C8 C7 100.8(3) . . . . ?
C8 N1 C9 N2 -176.1(2) . . . . ?
C8 N1 C9 O1 5.4(4) . . . . ?

_shelx_res_file                  
;
    pat4.res created by SHELXL-2014/7

TITL pat3_a.res in P-1
REM Old TITL Pat3 in P1
REM SHELXT solution in P-1
REM R1 0.088, Rweak 0.138, Alpha 0.102, Orientation as input
REM Formula found by SHELXT: C78 N6 O6 F8 Pt
CELL 0.71073 11.013 13.708 14.075 114.458 99.203 104.699
ZERR 1 0.0022 0.0027 0.0028 0.03 0.03 0.03
LATT 1
SFAC C H B F N O Pt
UNIT 72 100 2 8 12 4 1

L.S. 9
PLAN  4
TEMP -173(2)
CONF
BOND $H
list 4
MORE -1
fmap 2 53
acta
SHEL 50 0.74
REM <olex2.extras>
REM <HklSrc "%.\\Pat4.hkl">
REM </olex2.extras>

WGHT    0.053400    0.304600
FVAR       0.43722
PT1   7    0.000000    0.500000    0.000000    10.50000    0.03377    0.02519 =
         0.02578    0.00939    0.00467    0.01388
N4    5    0.053651    0.658574    0.128428    11.00000    0.03597    0.02741 =
         0.02770    0.01030    0.00659    0.01428
F1    4    0.422804    0.410325    0.211717    11.00000    0.05021    0.08139 =
         0.06084    0.03823    0.01334    0.03747
O2    6    0.483960    0.846390    0.582549    11.00000    0.04743    0.03850 =
         0.03027    0.01188    0.00797    0.01791
F4    4    0.359722    0.431919    0.062240    11.00000    0.07067    0.06046 =
         0.04359    0.02265    0.02012    0.02179
F3    4    0.330785    0.541460    0.222524    11.00000    0.07991    0.05437 =
         0.05321    0.00826    0.00996    0.03905
N3    5   -0.115960    0.431276    0.071291    11.00000    0.03451    0.02728 =
         0.02713    0.00812    0.00429    0.01492
F2    4    0.207392    0.352407    0.123598    11.00000    0.04285    0.06575 =
         0.07081    0.03890    0.00826    0.01399
N5    5    0.374791    0.769529    0.398951    11.00000    0.04157    0.03393 =
         0.02804    0.00832    0.00440    0.01776
AFIX  43
H5    2    0.363508    0.713699    0.333910    11.00000   -1.20000
AFIX   0
N6    5    0.516227    0.694653    0.456002    11.00000    0.04289    0.03845 =
         0.03006    0.01193    0.00495    0.02033
AFIX  43
H6    2    0.496826    0.646452    0.386029    11.00000   -1.20000
AFIX   0
N2    5    0.005362    0.227790    0.188150    11.00000    0.04054    0.03684 =
         0.04154    0.02112    0.00742    0.01662
AFIX  43
H2    2    0.056593    0.276612    0.173143    11.00000   -1.20000
AFIX   0
C23   1    0.156061    0.695102    0.214732    11.00000    0.03669    0.02877 =
         0.02981    0.01306    0.00883    0.01602
AFIX  43
H23   2    0.202947    0.645582    0.214223    11.00000   -1.20000
AFIX   0
O1    6   -0.001737    0.077112    0.223182    11.00000    0.06373    0.05060 =
         0.07147    0.03794    0.02792    0.03153
C22   1    0.197979    0.804708    0.307244    11.00000    0.03597    0.02731 =
         0.03017    0.01154    0.00825    0.01317
C27   1    0.305187    0.841855    0.402235    11.00000    0.03622    0.02938 =
         0.03022    0.01081    0.00726    0.01271
C17   1   -0.231644    0.449868    0.079523    11.00000    0.03932    0.03183 =
         0.03405    0.01282    0.00713    0.01885
AFIX  43
H17   2   -0.257448    0.496825    0.052397    11.00000   -1.20000
AFIX   0
C16   1   -0.079865    0.366226    0.108980    11.00000    0.03527    0.02709 =
         0.03014    0.01192    0.00591    0.01325
AFIX  43
H16   2    0.000853    0.355127    0.102985    11.00000   -1.20000
AFIX   0
C26   1    0.334650    0.948080    0.491472    11.00000    0.04199    0.03141 =
         0.03315    0.00869    0.00563    0.01242
AFIX  43
H26   2    0.403453    0.973192    0.555798    11.00000   -1.20000
AFIX   0
C13   1   -0.353814    0.277542    0.214545    11.00000    0.03980    0.03378 =
         0.03396    0.01088    0.01105    0.01268
AFIX  43
H13   2   -0.433958    0.289379    0.221582    11.00000   -1.20000
AFIX   0
C15   1   -0.154930    0.312086    0.157865    11.00000    0.03587    0.02735 =
         0.02749    0.00955    0.00488    0.01130
C24   1    0.162925    0.987540    0.397724    11.00000    0.04742    0.02772 =
         0.03786    0.01066    0.00973    0.01710
AFIX  43
H24   2    0.117703    1.037831    0.396887    11.00000   -1.20000
AFIX   0
C19   1   -0.014026    0.729115    0.126590    11.00000    0.04137    0.03131 =
         0.03343    0.01258    0.00478    0.01884
AFIX  43
H19   2   -0.087234    0.702329    0.064785    11.00000   -1.20000
AFIX   0
C21   1    0.127758    0.877952    0.305794    11.00000    0.04097    0.02779 =
         0.03271    0.01147    0.00908    0.01554
C10   1   -0.114402    0.240606    0.196850    11.00000    0.03968    0.02933 =
         0.02917    0.01067    0.00398    0.01299
N1    5    0.175752    0.163058    0.184897    11.00000    0.05140    0.04805 =
         0.05252    0.02645    0.01522    0.02698
AFIX  43
H1    2    0.211795    0.221198    0.174131    11.00000   -1.20000
AFIX   0
C25   1    0.263778    1.018955    0.487725    11.00000    0.04732    0.02709 =
         0.03602    0.00624    0.00896    0.01303
AFIX  43
H25   2    0.286601    1.091564    0.550017    11.00000   -1.20000
AFIX   0
C20   1    0.021196    0.837409    0.211683    11.00000    0.04454    0.03095 =
         0.03860    0.01336    0.00795    0.02047
AFIX  43
H20   2   -0.026004    0.885419    0.207528    11.00000   -1.20000
AFIX   0
C31   1    0.746023    0.572377    0.562281    11.00000    0.04201    0.03758 =
         0.03361    0.01468    0.00597    0.01831
AFIX  23
H31A  2    0.827028    0.641446    0.596835    11.00000   -1.20000
H31B  2    0.708062    0.569614    0.620704    11.00000   -1.20000
AFIX   0
C28   1    0.460543    0.775706    0.487394    11.00000    0.03531    0.03396 =
         0.03124    0.01321    0.00696    0.01237
C30   1    0.647579    0.582881    0.480746    11.00000    0.03841    0.03808 =
         0.03249    0.01374    0.00596    0.01686
AFIX  23
H30A  2    0.687136    0.590113    0.424485    11.00000   -1.20000
H30B  2    0.568084    0.512340    0.443411    11.00000   -1.20000
AFIX   0
C14   1   -0.274828    0.330969    0.166923    11.00000    0.03724    0.02960 =
         0.02790    0.00777    0.00628    0.01171
C29   1    0.608035    0.686244    0.536790    11.00000    0.04046    0.03851 =
         0.03178    0.01433    0.00453    0.01697
AFIX  23
H29A  2    0.566176    0.678460    0.591764    11.00000   -1.20000
H29B  2    0.687322    0.756973    0.575203    11.00000   -1.20000
AFIX   0
C34   1    0.920614    0.351542    0.531454    11.00000    0.04281    0.03445 =
         0.03456    0.01430    0.00863    0.01612
AFIX  23
H34A  2    0.945036    0.350498    0.466426    11.00000   -1.20000
H34B  2    0.840589    0.283286    0.505271    11.00000   -1.20000
AFIX   0
C33   1    0.887657    0.458371    0.588239    11.00000    0.04231    0.03608 =
         0.03276    0.01323    0.00688    0.01685
AFIX  23
H33A  2    0.968309    0.527141    0.618668    11.00000   -1.20000
H33B  2    0.856004    0.457098    0.649856    11.00000   -1.20000
AFIX   0
C12   1   -0.313516    0.208957    0.250156    11.00000    0.04535    0.03534 =
         0.03202    0.01287    0.01074    0.01167
AFIX  43
H12   2   -0.366998    0.173641    0.282044    11.00000   -1.20000
AFIX   0
C32   1    0.782100    0.466332    0.509531    11.00000    0.04006    0.03593 =
         0.03304    0.01322    0.00663    0.01565
AFIX  23
H32A  2    0.813945    0.466473    0.447660    11.00000   -1.20000
H32B  2    0.701875    0.397253    0.479372    11.00000   -1.20000
AFIX   0
C18   1   -0.309912    0.401639    0.126231    11.00000    0.03736    0.03397 =
         0.03588    0.01230    0.00966    0.01759
AFIX  43
H18   2   -0.389281    0.415856    0.131442    11.00000   -1.20000
AFIX   0
C35   1    1.031741    0.341717    0.602580    11.00000    0.04195    0.03904 =
         0.03903    0.01866    0.01145    0.01777
AFIX  23
H35A  2    1.009830    0.345046    0.669126    11.00000   -1.20000
H35B  2    1.113819    0.407173    0.625794    11.00000   -1.20000
AFIX   0
C11   1   -0.195540    0.188487    0.241443    11.00000    0.04606    0.03350 =
         0.03154    0.01480    0.00698    0.01405
AFIX  43
H11   2   -0.171601    0.139124    0.266037    11.00000   -1.20000
AFIX   0
C5    1    0.376750   -0.097905    0.131873    11.00000    0.04633    0.04086 =
         0.03975    0.01428    0.00940    0.01741
AFIX  23
H5A   2    0.300134   -0.170076    0.100126    11.00000   -1.20000
H5B   2    0.380495   -0.050166    0.208468    11.00000   -1.20000
AFIX   0
C4    1    0.503204   -0.125680    0.130653    11.00000    0.04579    0.04050 =
         0.04568    0.01336    0.00953    0.01769
AFIX  23
H4A   2    0.503814   -0.164314    0.053811    11.00000   -1.20000
H4B   2    0.579651   -0.052758    0.169865    11.00000   -1.20000
AFIX   0
C36   1    1.053565    0.229413    0.540214    11.00000    0.05304    0.04341 =
         0.05192    0.02357    0.01698    0.02388
AFIX 137
H36A  2    1.073231    0.225285    0.473452    11.00000   -1.50000
H36B  2    0.973888    0.164577    0.520711    11.00000   -1.50000
H36C  2    1.127574    0.226347    0.586479    11.00000   -1.50000
AFIX   0

B1    3    0.332332    0.434093    0.154457    11.00000    0.04021    0.04261 =
         0.03722    0.01546    0.00953    0.02051
C6    1    0.358652   -0.034594    0.067272    11.00000    0.04685    0.03898 =
         0.03926    0.01277    0.01023    0.01744
AFIX  23
H6A   2    0.350293   -0.084896   -0.009933    11.00000   -1.20000
H6B   2    0.438980    0.034087    0.096020    11.00000   -1.20000
AFIX   0
C9    1    0.055154    0.148642    0.199874    11.00000    0.04832    0.03889 =
         0.03534    0.01558    0.00871    0.02095
C8    1    0.249363    0.089289    0.185403    11.00000    0.05068    0.04575 =
         0.04042    0.01661    0.00808    0.02472
AFIX  23
H8A   2    0.215604    0.046997    0.223774    11.00000   -1.20000
H8B   2    0.343021    0.137127    0.226443    11.00000   -1.20000
AFIX   0
C3    1    0.520323   -0.200345    0.181557    11.00000    0.04853    0.04011 =
         0.04459    0.01322    0.00930    0.01916
AFIX  23
H3A   2    0.447663   -0.275655    0.139152    11.00000   -1.20000
H3B   2    0.514004   -0.164554    0.256895    11.00000   -1.20000
AFIX   0
C2    1    0.652446   -0.219459    0.185896    11.00000    0.05275    0.05020 =
         0.05014    0.01675    0.01289    0.02542
AFIX  23
H2A   2    0.666604   -0.241259    0.113274    11.00000   -1.20000
H2B   2    0.724532   -0.146570    0.239607    11.00000   -1.20000
AFIX   0
C7    1    0.239449    0.003521    0.070040    11.00000    0.04965    0.04705 =
         0.03820    0.01406    0.00499    0.02100
AFIX  23
H7A   2    0.232383    0.038909    0.021689    11.00000   -1.20000
H7B   2    0.158455   -0.064576    0.041328    11.00000   -1.20000
AFIX   0
C1    1    0.658547   -0.310295    0.216865    11.00000    0.05650    0.05219 =
         0.05460    0.01714    0.01014    0.02674
AFIX 137
H1A   2    0.587394   -0.382738    0.164032    11.00000   -1.50000
H1B   2    0.648666   -0.287597    0.290168    11.00000   -1.50000
H1C   2    0.743588   -0.320194    0.216731    11.00000   -1.50000
AFIX   0
HKLF 4

REM  pat3_a.res in P-1
REM R1 =  0.0283 for    8367 Fo > 4sig(Fo)  and  0.0283 for all    8368 data
REM    450 parameters refined using      0 restraints

END

WGHT      0.0534      0.3046

REM Highest difference peak  0.696,  deepest hole -1.672,  1-sigma level  0.145
Q1    1   0.0646  0.4951 -0.0169  11.00000  0.05    0.70
Q2    1   0.2458  0.4437  0.1797  11.00000  0.05    0.62
Q3    1   0.9409  0.4586  0.7768  11.00000  0.05    0.43
Q4    1  -0.1052  0.4015 -0.0441  11.00000  0.05    0.42
;
_shelx_res_checksum              90308
_olex2_submission_special_instructions 'No special instructions were received'
####################################################################### 
# 
# This file contains crystal structure data downloaded from the 
# Cambridge Structural Database (CSD) hosted by the Cambridge 
# Crystallographic Data Centre (CCDC).
# 
# Full information about CCDC data access policies and citation 
# guidelines are available at http://www.ccdc.cam.ac.uk/access/V1 
# 
# Audit and citation data items may have been added by the CCDC. 
# Please retain this information to preserve the provenance of 
# this file and to allow appropriate attribution of the data. 
# 
#######################################################################

data_pag22_s2618_sn994-2_auto
_database_code_depnum_ccdc_archive 'CCDC 2333221'
loop_
_audit_author_name
_audit_author_address
'Mohamed Metwaly'
;The University of Sydney
Australia
;
_audit_update_record             
;
2024-02-16 deposited with the CCDC.	2024-06-21 downloaded from the CCDC.
;
_audit_creation_date             2024-02-07
_audit_creation_method           
;
Olex2 1.5
(compiled 2023.08.24 svn.re1ec1418 for OlexSys, GUI svn.r6817)
;
_shelx_SHELXL_version_number     2018/3
loop_
_audit_author_email
?
_chemical_name_common            ?
_chemical_name_systematic        'Ethyl platinum complex'
_chemical_formula_moiety         'C48 H52 N12 O4 Pt, 2(B F4)'
_chemical_formula_sum            'C48 H52 B2 F8 N12 O4 Pt'
_chemical_formula_weight         1229.72
_chemical_melting_point          ?
_chemical_oxdiff_formula         C48H52B2F8N12O4Pt
loop_
_atom_type_symbol
_atom_type_description
_atom_type_scat_dispersion_real
_atom_type_scat_dispersion_imag
_atom_type_scat_source
C C 0.0033 0.0016 'International Tables Vol C Tables 4.2.6.8 and 6.1.1.4'
H H 0.0000 0.0000 'International Tables Vol C Tables 4.2.6.8 and 6.1.1.4'
B B 0.0013 0.0007 'International Tables Vol C Tables 4.2.6.8 and 6.1.1.4'
F F 0.0171 0.0103 'International Tables Vol C Tables 4.2.6.8 and 6.1.1.4'
N N 0.0061 0.0033 'International Tables Vol C Tables 4.2.6.8 and 6.1.1.4'
O O 0.0106 0.0060 'International Tables Vol C Tables 4.2.6.8 and 6.1.1.4'
Pt Pt -1.7033 8.3905 'International Tables Vol C Tables 4.2.6.8 and 6.1.1.4'

_shelx_space_group_comment       
;
The symmetry employed for this shelxl refinement is uniquely defined
by the following loop, which should always be used as a source of
symmetry information in preference to the above space-group names.
They are only intended as comments.
;
_space_group_crystal_system      monoclinic
_space_group_IT_number           14
_space_group_name_H-M_alt        'P 1 21/c 1'
_space_group_name_Hall           '-P 2ybc'
loop_
_space_group_symop_operation_xyz
'x, y, z'
'-x, y+1/2, -z+1/2'
'-x, -y, -z'
'x, -y-1/2, z-1/2'

_cell_length_a                   11.4301(13)
_cell_length_b                   19.8030(14)
_cell_length_c                   11.2570(9)
_cell_angle_alpha                90
_cell_angle_beta                 103.529(10)
_cell_angle_gamma                90
_cell_volume                     2477.3(4)
_cell_formula_units_Z            2
_cell_measurement_reflns_used    5395
_cell_measurement_temperature    100(2)
_cell_measurement_theta_max      28.7060
_cell_measurement_theta_min      2.0520
_shelx_estimated_absorpt_T_max   0.971
_shelx_estimated_absorpt_T_min   0.868
_exptl_absorpt_coefficient_mu    2.920
_exptl_absorpt_correction_T_max  1.000
_exptl_absorpt_correction_T_min  0.568
_exptl_absorpt_correction_type   gaussian
_exptl_absorpt_process_details   
;
CrysAlisPro 1.171.42.67a (Rigaku Oxford Diffraction, 2022)
Numerical absorption correction based on gaussian integration over
a multifaceted crystal model
Empirical absorption correction using spherical harmonics,
implemented in SCALE3 ABSPACK scaling algorithm.
;
_exptl_absorpt_special_details   ?
_exptl_crystal_colour            'clear yellowish yellow'
_exptl_crystal_colour_lustre     clear
_exptl_crystal_colour_modifier   yellowish
_exptl_crystal_colour_primary    yellow
_exptl_crystal_density_diffrn    1.649
_exptl_crystal_density_meas      ?
_exptl_crystal_density_method    ?
_exptl_crystal_description       block
_exptl_crystal_F_000             1232
loop_
_exptl_crystal_face_index_h
_exptl_crystal_face_index_k
_exptl_crystal_face_index_l
_exptl_crystal_face_perp_dist
1 3 5 0.1382
-2 -5 2 0.1035
1 -5 4 0.1442
-1 5 -4 0.0072
-5 3 3 0.0849
5 -3 -3 0.0010
-2 -5 1 0.0752
2 5 -1 0.0592

_exptl_crystal_preparation       
'Heating platinum complex with isoquinoline urea derivative in acetonitrile'
_exptl_crystal_recrystallization_method 'From DMF/ether'
_exptl_crystal_size_max          0.05
_exptl_crystal_size_mid          0.03
_exptl_crystal_size_min          0.01
loop_
_exptl_oxdiff_crystal_face_indexfrac_h
_exptl_oxdiff_crystal_face_indexfrac_k
_exptl_oxdiff_crystal_face_indexfrac_l
_exptl_oxdiff_crystal_face_x
_exptl_oxdiff_crystal_face_y
_exptl_oxdiff_crystal_face_z
0.9976 3.0024 5.0043 0.1333 -0.2375 0.2372
-1.9988 -5.0015 1.9983 -0.0646 0.1272 0.1924
1.0005 -4.9963 4.0027 -0.1200 -0.1003 0.2944
-1.0005 4.9963 -4.0027 0.1200 0.1003 -0.2944
-5.0017 2.9924 2.9965 0.2729 0.1618 0.1468
5.0017 -2.9924 -2.9965 -0.2729 -0.1618 -0.1468
-1.9986 -5.0018 0.9977 -0.0789 0.1550 0.1357
1.9986 5.0018 -0.9977 0.0789 -0.1550 -0.1357

_exptl_transmission_factor_max   ?
_exptl_transmission_factor_min   ?
_diffrn_reflns_av_R_equivalents  0.2077
_diffrn_reflns_av_unetI/netI     0.1094
_diffrn_reflns_Laue_measured_fraction_full 1.000
_diffrn_reflns_Laue_measured_fraction_max 1.000
_diffrn_reflns_limit_h_max       13
_diffrn_reflns_limit_h_min       -13
_diffrn_reflns_limit_k_max       23
_diffrn_reflns_limit_k_min       -23
_diffrn_reflns_limit_l_max       13
_diffrn_reflns_limit_l_min       -13
_diffrn_reflns_number            37769
_diffrn_reflns_point_group_measured_fraction_full 1.000
_diffrn_reflns_point_group_measured_fraction_max 1.000
_diffrn_reflns_theta_full        25.024
_diffrn_reflns_theta_max         25.024
_diffrn_reflns_theta_min         1.832
_diffrn_ambient_environment      N~2~
_diffrn_ambient_temperature      100(2)
_diffrn_detector                 'CCD plate'
_diffrn_detector_area_resol_mean 5.2930
_diffrn_detector_type            Atlas
_diffrn_measured_fraction_theta_full 1.000
_diffrn_measured_fraction_theta_max 1.000
_diffrn_measurement_details      
;
List of Runs (angles in degrees, time in seconds):

  # Type    Start    End  Width  t~exp~   \w     \q     \k     \f   Frames
#--------------------------------------------------------------------------
  1  \w    -26.00  71.00   1.00   45.00    --  -11.94  19.00  90.00   97
  2  \w    -15.00  30.00   1.00   45.00    --  -11.94 -99.00 -90.00   45
  3  \w    -15.00  57.00   1.00   45.00    --   14.91 -99.00 -30.00   72
  4  \w     37.00 105.00   1.00   45.00    --   14.91-178.00 -60.00   68
  5  \w    -14.00  92.00   1.00   45.00    --   14.91  38.00  90.00  106
  6  \w    -89.00  17.00   1.00   45.00    --  -11.94 -38.00  90.00  106
  7  \w    -52.00   3.00   1.00   45.00    --  -11.94  91.00  31.00   55
  8  \w    -15.00  30.00   1.00   45.00    --  -11.94 -99.00-180.00   45
  9  \w    -15.00  24.00   1.00   45.00    --   14.91 -99.00 120.00   39
 10  \w    -68.00  26.00   1.00   45.00    --   14.91 -19.00  90.00   94
;
_diffrn_measurement_device       'four-circle diffractometer'
_diffrn_measurement_device_type  'SuperNova, Dual, Cu at home/near, Atlas'
_diffrn_measurement_method       '\w scans'
_diffrn_orient_matrix_type       
'CrysAlisPro convention (1999,Acta A55,543-557)'
_diffrn_orient_matrix_UB_11      -0.0281019000
_diffrn_orient_matrix_UB_12      0.0298633000
_diffrn_orient_matrix_UB_13      0.0143295000
_diffrn_orient_matrix_UB_21      -0.0572154000
_diffrn_orient_matrix_UB_22      -0.0136881000
_diffrn_orient_matrix_UB_23      -0.0278469000
_diffrn_orient_matrix_UB_31      -0.0038922000
_diffrn_orient_matrix_UB_32      -0.0142569000
_diffrn_orient_matrix_UB_33      0.0567209000
_diffrn_radiation_monochromator  mirror
_diffrn_radiation_probe          x-ray
_diffrn_radiation_type           'Mo K\a'
_diffrn_radiation_wavelength     0.71073
_diffrn_source                   'micro-focus sealed X-ray tube'
_diffrn_source_type              'SuperNova (Mo) X-ray Source'
_reflns_Friedel_coverage         0.000
_reflns_Friedel_fraction_full    .
_reflns_Friedel_fraction_max     .
_reflns_number_gt                2787
_reflns_number_total             4374
_reflns_special_details          
;
 Reflections were merged by SHELXL according to the crystal
 class for the calculation of statistics and refinement.
 
 _reflns_Friedel_fraction is defined as the number of unique
 Friedel pairs measured divided by the number that would be
 possible theoretically, ignoring centric projections and
 systematic absences.
;
_reflns_threshold_expression     'I > 2\s(I)'
_computing_cell_refinement       'CrysAlisPro 1.171.42.67a (Rigaku OD, 2022)'
_computing_data_collection       'CrysAlisPro 1.171.42.67a (Rigaku OD, 2022)'
_computing_data_reduction        'CrysAlisPro 1.171.42.67a (Rigaku OD, 2022)'
_computing_molecular_graphics    'Olex2 1.5 (Dolomanov et al., 2009)'
_computing_publication_material  'Olex2 1.5 (Dolomanov et al., 2009)'
_computing_structure_refinement  'SHELXL 2018/3 (Sheldrick, 2015)'
_computing_structure_solution    'olex2.solve 1.5 (Bourhis et al., 2015)'
_refine_diff_density_max         1.656
_refine_diff_density_min         -2.608
_refine_diff_density_rms         0.180
_refine_ls_extinction_coef       .
_refine_ls_extinction_method     none
_refine_ls_goodness_of_fit_ref   1.003
_refine_ls_hydrogen_treatment    mixed
_refine_ls_matrix_type           full
_refine_ls_number_parameters     354
_refine_ls_number_reflns         4374
_refine_ls_number_restraints     144
_refine_ls_R_factor_all          0.0970
_refine_ls_R_factor_gt           0.0540
_refine_ls_restrained_S_all      0.988
_refine_ls_shift/su_max          0.000
_refine_ls_shift/su_mean         0.000
_refine_ls_structure_factor_coef Fsqd
_refine_ls_weighting_details     
'w=1/[\s^2^(Fo^2^)+(0.0557P)^2^] where P=(Fo^2^+2Fc^2^)/3'
_refine_ls_weighting_scheme      calc
_refine_ls_wR_factor_gt          0.1139
_refine_ls_wR_factor_ref         0.1342
_refine_special_details          
;
The two ligands showed a number of non-sensible thermal parameter 
behavious, so enhanced rigid bond and similarity restraints were 
applied to these thermal parameters.
;
_olex2_refinement_description    
;
1. Uiso/Uaniso restraints and constraints
N31 \\sim C32 \\sim C33 \\sim C38 \\sim C39 \\sim C40: within 2A with sigma of
0.01 and sigma for terminal atoms of 0.2 within 2A
N1 \\sim C2 \\sim C3 \\sim C8 \\sim C9 \\sim C10: within 2A with sigma of 0.01
and sigma for terminal atoms of 0.02 within 2A
2. Rigid body (RIGU) restrains
 N31, C32, C33, C38, C39, C40
 with sigma for 1-2 distances of 0.004 and sigma for 1-3 distances of 0.004
 N1, C2, C3, C8, C9, C10
 with sigma for 1-2 distances of 0.004 and sigma for 1-3 distances of 0.004
3.a Secondary CH2 refined with riding coordinates:
 C15(H15A,H15B), C45(H45A,H45B)
3.b Aromatic/amide H refined with riding coordinates:
 C2(H2), C5(H5), C6(H6), C7(H7), C9(H9), C10(H10), C32(H32), C35(H35),
 C36(H36), C37(H37), C39(H39), C40(H40)
3.c Idealised Me refined as rotating group:
 C16(H16A,H16B,H16C), C46(H46A,H46B,H46C)
;
_atom_sites_solution_hydrogens   mixed
_atom_sites_solution_primary     iterative
_atom_sites_solution_secondary   ?
loop_
_atom_site_label
_atom_site_type_symbol
_atom_site_fract_x
_atom_site_fract_y
_atom_site_fract_z
_atom_site_U_iso_or_equiv
_atom_site_adp_type
_atom_site_occupancy
_atom_site_site_symmetry_order
_atom_site_calc_flag
_atom_site_refinement_flags_posn
_atom_site_refinement_flags_adp
_atom_site_refinement_flags_occupancy
_atom_site_disorder_assembly
_atom_site_disorder_group
N1 N 0.5498(6) 0.4022(3) 0.4975(6) 0.0203(14) Uani 1 1 d . U . . .
Pt1 Pt 0.500000 0.500000 0.500000 0.01799(16) Uani 1 2 d S . P . .
C2 C 0.5059(7) 0.3579(4) 0.5610(7) 0.0187(16) Uani 1 1 d . U . . .
H2 H 0.453397 0.373708 0.609085 0.022 Uiso 1 1 calc R U . . .
C3 C 0.5313(8) 0.2876(4) 0.5629(8) 0.0225(17) Uani 1 1 d . U . . .
C4 C 0.4840(8) 0.2393(4) 0.6325(7) 0.022(2) Uani 1 1 d . . . . .
C5 C 0.5066(9) 0.1711(4) 0.6193(8) 0.030(2) Uani 1 1 d . . . . .
H5 H 0.471860 0.138213 0.661901 0.037 Uiso 1 1 calc R U . . .
C6 C 0.5809(9) 0.1511(4) 0.5428(8) 0.035(2) Uani 1 1 d . . . . .
H6 H 0.596828 0.104341 0.535993 0.042 Uiso 1 1 calc R U . . .
C7 C 0.6318(8) 0.1967(4) 0.4769(8) 0.032(2) Uani 1 1 d . . . . .
H7 H 0.683269 0.181679 0.427182 0.038 Uiso 1 1 calc R U . . .
C8 C 0.6063(7) 0.2653(4) 0.4845(7) 0.0216(17) Uani 1 1 d . U . . .
C9 C 0.6537(8) 0.3151(4) 0.4203(8) 0.0250(18) Uani 1 1 d . U . . .
H9 H 0.708051 0.302422 0.371918 0.030 Uiso 1 1 calc R U . . .
C10 C 0.6233(8) 0.3807(4) 0.4263(7) 0.0243(17) Uani 1 1 d . U . . .
H10 H 0.654230 0.412841 0.379028 0.029 Uiso 1 1 calc R U . . .
N11 N 0.4121(7) 0.2635(3) 0.7090(7) 0.0257(19) Uani 1 1 d . . . . .
H11 H 0.408(8) 0.302(4) 0.726(8) 0.031 Uiso 1 1 d . U . . .
C12 C 0.3474(8) 0.2259(4) 0.7791(8) 0.025(2) Uani 1 1 d . . . . .
O13 O 0.3497(6) 0.1642(3) 0.7823(5) 0.0294(15) Uani 1 1 d . . . . .
N14 N 0.2839(7) 0.2644(4) 0.8382(7) 0.0282(19) Uani 1 1 d . . . . .
H14 H 0.281(8) 0.311(4) 0.838(8) 0.034 Uiso 1 1 d . U . . .
C15 C 0.2093(8) 0.2326(4) 0.9129(8) 0.028(2) Uani 1 1 d . . . . .
H15A H 0.258304 0.199327 0.968828 0.034 Uiso 1 1 calc R U . . .
H15B H 0.141801 0.208157 0.858869 0.034 Uiso 1 1 calc R U . . .
C16 C 0.1603(9) 0.2836(5) 0.9858(8) 0.036(2) Uani 1 1 d . . . . .
H16A H 0.102396 0.312616 0.930638 0.054 Uiso 1 1 calc R U . . .
H16B H 0.226323 0.311335 1.032448 0.054 Uiso 1 1 calc R U . . .
H16C H 0.120063 0.260532 1.042125 0.054 Uiso 1 1 calc R U . . .
N31 N 0.3599(6) 0.4848(3) 0.3549(6) 0.0194(15) Uani 1 1 d . U . . .
C32 C 0.2544(7) 0.4632(4) 0.3790(7) 0.0172(16) Uani 1 1 d . U . . .
H32 H 0.249500 0.458227 0.461667 0.021 Uiso 1 1 calc R U . . .
C33 C 0.1526(8) 0.4480(4) 0.2853(7) 0.0204(16) Uani 1 1 d . U . . .
C34 C 0.0421(8) 0.4249(4) 0.3103(8) 0.025(2) Uani 1 1 d . . . . .
C35 C -0.0502(8) 0.4076(4) 0.2147(8) 0.029(2) Uani 1 1 d . . . . .
H35 H -0.124054 0.392122 0.229827 0.035 Uiso 1 1 calc R U . . .
C36 C -0.0372(8) 0.4123(4) 0.0966(8) 0.027(2) Uani 1 1 d . . . . .
H36 H -0.102837 0.399194 0.032119 0.033 Uiso 1 1 calc R U . . .
C37 C 0.0646(9) 0.4346(4) 0.0679(8) 0.031(2) Uani 1 1 d . . . . .
H37 H 0.070236 0.436514 -0.014925 0.037 Uiso 1 1 calc R U . . .
C38 C 0.1620(8) 0.4549(4) 0.1622(8) 0.0239(17) Uani 1 1 d . U . . .
C39 C 0.2728(8) 0.4793(4) 0.1419(8) 0.0247(18) Uani 1 1 d . U . . .
H39 H 0.281605 0.485436 0.060754 0.030 Uiso 1 1 calc R U . . .
C40 C 0.3660(8) 0.4937(4) 0.2376(7) 0.0224(16) Uani 1 1 d . U . . .
H40 H 0.438386 0.510680 0.221384 0.027 Uiso 1 1 calc R U . . .
N41 N 0.0343(7) 0.4196(4) 0.4347(7) 0.0274(18) Uani 1 1 d . . . . .
H41 H 0.079(8) 0.459(4) 0.488(7) 0.033 Uiso 1 1 d . U . . .
C42 C -0.0263(8) 0.3677(5) 0.4784(9) 0.036(3) Uani 1 1 d . . . . .
O43 O -0.0813(6) 0.3230(3) 0.4100(6) 0.0355(16) Uani 1 1 d . . . . .
N44 N -0.0180(8) 0.3715(5) 0.5994(8) 0.044(2) Uani 1 1 d . . . . .
H44 H 0.026(10) 0.401(5) 0.629(9) 0.052 Uiso 1 1 d . U . . .
C45 C -0.0627(9) 0.3164(5) 0.6658(8) 0.040(3) Uani 1 1 d . . . . .
H45A H -0.109742 0.284066 0.606294 0.048 Uiso 1 1 calc R U . . .
H45B H 0.006509 0.291912 0.716955 0.048 Uiso 1 1 calc R U . . .
C46 C -0.1390(10) 0.3433(5) 0.7440(9) 0.049(3) Uani 1 1 d . . . . .
H46A H -0.209846 0.365392 0.692849 0.074 Uiso 1 1 calc R U . . .
H46B H -0.093052 0.376089 0.801600 0.074 Uiso 1 1 calc R U . . .
H46C H -0.164896 0.306105 0.789337 0.074 Uiso 1 1 calc R U . . .
B51 B 0.2723(11) 0.4534(5) 0.7653(10) 0.032(3) Uani 1 1 d . . . . .
F52 F 0.3554(6) 0.4062(3) 0.7497(6) 0.063(2) Uani 1 1 d . . . . .
F53 F 0.3279(5) 0.5055(3) 0.8368(5) 0.0483(15) Uani 1 1 d . . . . .
F54 F 0.2132(6) 0.4793(3) 0.6512(5) 0.0509(16) Uani 1 1 d . . . . .
F55 F 0.1888(5) 0.4227(3) 0.8180(5) 0.0476(16) Uani 1 1 d . . . . .

loop_
_atom_site_aniso_label
_atom_site_aniso_U_11
_atom_site_aniso_U_22
_atom_site_aniso_U_33
_atom_site_aniso_U_23
_atom_site_aniso_U_13
_atom_site_aniso_U_12
N1 0.027(4) 0.022(3) 0.014(3) 0.004(3) 0.007(3) -0.006(3)
Pt1 0.0242(3) 0.0134(2) 0.0205(3) 0.0001(2) 0.01363(19) -0.0022(2)
C2 0.027(4) 0.019(3) 0.013(4) -0.005(3) 0.011(3) 0.000(3)
C3 0.025(4) 0.024(4) 0.017(4) -0.003(3) 0.004(3) -0.002(3)
C4 0.028(5) 0.016(5) 0.024(5) 0.007(4) 0.011(4) 0.002(4)
C5 0.050(7) 0.017(5) 0.030(6) 0.008(4) 0.022(5) 0.003(4)
C6 0.049(7) 0.021(5) 0.038(6) -0.004(4) 0.015(5) 0.010(5)
C7 0.039(6) 0.021(5) 0.042(6) 0.008(4) 0.022(5) 0.015(4)
C8 0.021(4) 0.024(4) 0.018(4) 0.000(3) 0.001(3) 0.002(3)
C9 0.022(4) 0.030(4) 0.025(4) -0.002(3) 0.010(3) 0.000(3)
C10 0.026(4) 0.027(4) 0.021(4) 0.000(3) 0.009(3) -0.004(3)
N11 0.040(5) 0.007(4) 0.035(5) -0.001(3) 0.019(4) 0.000(4)
C12 0.028(6) 0.023(5) 0.024(5) 0.005(4) 0.008(4) -0.004(4)
O13 0.042(4) 0.016(3) 0.035(4) 0.001(3) 0.017(3) -0.003(3)
N14 0.039(5) 0.015(4) 0.036(5) 0.007(4) 0.021(4) -0.002(4)
C15 0.022(5) 0.031(5) 0.035(6) 0.006(4) 0.013(4) 0.000(4)
C16 0.035(6) 0.038(6) 0.035(6) 0.004(5) 0.008(5) 0.003(5)
N31 0.022(3) 0.017(4) 0.023(3) 0.003(3) 0.013(3) 0.005(3)
C32 0.024(4) 0.012(4) 0.021(4) -0.003(3) 0.014(3) 0.004(3)
C33 0.023(4) 0.015(4) 0.025(4) 0.003(3) 0.009(3) 0.003(3)
C34 0.029(6) 0.020(5) 0.029(5) -0.007(4) 0.013(4) 0.003(4)
C35 0.028(6) 0.032(5) 0.031(6) 0.004(4) 0.012(5) 0.005(4)
C36 0.021(5) 0.032(5) 0.026(5) -0.002(4) -0.001(4) 0.003(4)
C37 0.045(7) 0.029(5) 0.018(5) 0.006(4) 0.007(5) 0.013(5)
C38 0.029(4) 0.019(4) 0.024(4) 0.000(3) 0.007(3) 0.003(3)
C39 0.037(4) 0.025(4) 0.016(4) 0.008(3) 0.015(3) 0.006(3)
C40 0.030(4) 0.017(4) 0.025(3) 0.010(3) 0.017(3) 0.009(4)
N41 0.030(5) 0.033(4) 0.022(4) 0.000(4) 0.014(4) -0.002(4)
C42 0.029(7) 0.043(6) 0.043(7) 0.006(5) 0.022(6) -0.002(5)
O43 0.034(4) 0.035(4) 0.037(4) -0.001(3) 0.007(3) -0.005(3)
N44 0.053(7) 0.053(6) 0.031(5) -0.011(4) 0.022(5) -0.020(5)
C45 0.041(7) 0.057(7) 0.024(6) -0.006(5) 0.012(5) -0.004(5)
C46 0.050(8) 0.061(8) 0.044(7) 0.003(6) 0.024(6) -0.003(6)
B51 0.048(8) 0.028(6) 0.032(7) 0.003(5) 0.032(6) 0.001(5)
F52 0.091(5) 0.029(3) 0.092(5) 0.005(3) 0.066(4) 0.014(3)
F53 0.058(4) 0.035(3) 0.048(3) -0.012(3) 0.003(3) -0.008(3)
F54 0.060(4) 0.070(4) 0.027(3) 0.002(3) 0.018(3) -0.014(3)
F55 0.053(4) 0.052(4) 0.050(4) 0.004(3) 0.036(3) -0.006(3)

_geom_special_details            
;
 All esds (except the esd in the dihedral angle between two l.s. planes)
 are estimated using the full covariance matrix.  The cell esds are taken
 into account individually in the estimation of esds in distances, angles
 and torsion angles; correlations between esds in cell parameters are only
 used when they are defined by crystal symmetry.  An approximate (isotropic)
 treatment of cell esds is used for estimating esds involving l.s. planes.
;
loop_
_geom_bond_atom_site_label_1
_geom_bond_atom_site_label_2
_geom_bond_distance
_geom_bond_site_symmetry_2
_geom_bond_publ_flag
N1 Pt1 2.021(7) . ?
N1 C2 1.303(9) . ?
N1 C10 1.358(10) . ?
Pt1 N31 2.024(7) . ?
Pt1 N31 2.024(7) 3_666 ?
C2 H2 0.9500 . ?
C2 C3 1.423(11) . ?
C3 C4 1.421(11) . ?
C3 C8 1.435(11) . ?
C4 C5 1.389(11) . ?
C4 N11 1.407(10) . ?
C5 H5 0.9500 . ?
C5 C6 1.400(11) . ?
C6 H6 0.9500 . ?
C6 C7 1.381(12) . ?
C7 H7 0.9500 . ?
C7 C8 1.396(11) . ?
C8 C9 1.404(11) . ?
C9 H9 0.9500 . ?
C9 C10 1.351(11) . ?
C10 H10 0.9500 . ?
N11 H11 0.78(8) . ?
N11 C12 1.413(10) . ?
C12 O13 1.222(9) . ?
C12 N14 1.333(10) . ?
N14 H14 0.92(8) . ?
N14 C15 1.472(9) . ?
C15 H15A 0.9900 . ?
C15 H15B 0.9900 . ?
C15 C16 1.491(11) . ?
C16 H16A 0.9800 . ?
C16 H16B 0.9800 . ?
C16 H16C 0.9800 . ?
N31 C32 1.366(9) . ?
N31 C40 1.350(10) . ?
C32 H32 0.9500 . ?
C32 C33 1.408(11) . ?
C33 C34 1.432(11) . ?
C33 C38 1.421(11) . ?
C34 C35 1.362(12) . ?
C34 N41 1.428(10) . ?
C35 H35 0.9500 . ?
C35 C36 1.375(11) . ?
C36 H36 0.9500 . ?
C36 C37 1.353(12) . ?
C37 H37 0.9500 . ?
C37 C38 1.406(12) . ?
C38 C39 1.423(11) . ?
C39 H39 0.9500 . ?
C39 C40 1.356(12) . ?
C40 H40 0.9500 . ?
N41 H41 1.05(9) . ?
N41 C42 1.390(11) . ?
C42 O43 1.243(11) . ?
C42 N44 1.345(12) . ?
N44 H44 0.80(10) . ?
N44 C45 1.478(12) . ?
C45 H45A 0.9900 . ?
C45 H45B 0.9900 . ?
C45 C46 1.476(12) . ?
C46 H46A 0.9800 . ?
C46 H46B 0.9800 . ?
C46 H46C 0.9800 . ?
B51 F52 1.372(11) . ?
B51 F53 1.370(12) . ?
B51 F54 1.402(13) . ?
B51 F55 1.377(11) . ?

loop_
_geom_angle_atom_site_label_1
_geom_angle_atom_site_label_2
_geom_angle_atom_site_label_3
_geom_angle
_geom_angle_site_symmetry_1
_geom_angle_site_symmetry_3
_geom_angle_publ_flag
C2 N1 Pt1 119.4(5) . . ?
C2 N1 C10 118.9(7) . . ?
C10 N1 Pt1 121.6(5) . . ?
N1 Pt1 N1 180.0(3) 3_666 . ?
N1 Pt1 N31 88.9(3) 3_666 . ?
N1 Pt1 N31 91.1(3) . . ?
N1 Pt1 N31 91.1(3) 3_666 3_666 ?
N1 Pt1 N31 88.9(3) . 3_666 ?
N31 Pt1 N31 180.0 . 3_666 ?
N1 C2 H2 117.9 . . ?
N1 C2 C3 124.3(7) . . ?
C3 C2 H2 117.9 . . ?
C2 C3 C8 116.2(7) . . ?
C4 C3 C2 124.4(7) . . ?
C4 C3 C8 119.4(7) . . ?
C5 C4 C3 119.3(7) . . ?
C5 C4 N11 123.1(7) . . ?
N11 C4 C3 117.5(7) . . ?
C4 C5 H5 120.1 . . ?
C4 C5 C6 119.8(8) . . ?
C6 C5 H5 120.1 . . ?
C5 C6 H6 118.8 . . ?
C7 C6 C5 122.5(8) . . ?
C7 C6 H6 118.8 . . ?
C6 C7 H7 120.5 . . ?
C6 C7 C8 118.9(8) . . ?
C8 C7 H7 120.5 . . ?
C7 C8 C3 120.0(7) . . ?
C7 C8 C9 122.7(7) . . ?
C9 C8 C3 117.3(7) . . ?
C8 C9 H9 119.5 . . ?
C10 C9 C8 120.9(7) . . ?
C10 C9 H9 119.5 . . ?
N1 C10 H10 118.9 . . ?
C9 C10 N1 122.3(7) . . ?
C9 C10 H10 118.9 . . ?
C4 N11 H11 123(6) . . ?
C4 N11 C12 128.3(7) . . ?
C12 N11 H11 108(6) . . ?
O13 C12 N11 122.2(8) . . ?
O13 C12 N14 124.6(7) . . ?
N14 C12 N11 113.2(7) . . ?
C12 N14 H14 126(5) . . ?
C12 N14 C15 119.7(7) . . ?
C15 N14 H14 114(5) . . ?
N14 C15 H15A 109.3 . . ?
N14 C15 H15B 109.3 . . ?
N14 C15 C16 111.5(7) . . ?
H15A C15 H15B 108.0 . . ?
C16 C15 H15A 109.3 . . ?
C16 C15 H15B 109.3 . . ?
C15 C16 H16A 109.5 . . ?
C15 C16 H16B 109.5 . . ?
C15 C16 H16C 109.5 . . ?
H16A C16 H16B 109.5 . . ?
H16A C16 H16C 109.5 . . ?
H16B C16 H16C 109.5 . . ?
C32 N31 Pt1 117.0(5) . . ?
C40 N31 Pt1 124.0(6) . . ?
C40 N31 C32 119.0(7) . . ?
N31 C32 H32 118.9 . . ?
N31 C32 C33 122.1(7) . . ?
C33 C32 H32 118.9 . . ?
C32 C33 C34 122.2(7) . . ?
C32 C33 C38 118.2(7) . . ?
C38 C33 C34 119.6(8) . . ?
C35 C34 C33 118.7(8) . . ?
C35 C34 N41 122.8(8) . . ?
N41 C34 C33 118.5(8) . . ?
C34 C35 H35 119.7 . . ?
C34 C35 C36 120.5(8) . . ?
C36 C35 H35 119.7 . . ?
C35 C36 H36 118.4 . . ?
C37 C36 C35 123.1(9) . . ?
C37 C36 H36 118.4 . . ?
C36 C37 H37 120.5 . . ?
C36 C37 C38 119.1(8) . . ?
C38 C37 H37 120.5 . . ?
C33 C38 C39 117.6(8) . . ?
C37 C38 C33 118.8(8) . . ?
C37 C38 C39 123.6(8) . . ?
C38 C39 H39 119.8 . . ?
C40 C39 C38 120.4(8) . . ?
C40 C39 H39 119.8 . . ?
N31 C40 C39 122.7(8) . . ?
N31 C40 H40 118.7 . . ?
C39 C40 H40 118.7 . . ?
C34 N41 H41 112(4) . . ?
C42 N41 C34 123.5(8) . . ?
C42 N41 H41 125(4) . . ?
O43 C42 N41 121.9(9) . . ?
O43 C42 N44 124.8(9) . . ?
N44 C42 N41 113.3(9) . . ?
C42 N44 H44 111(7) . . ?
C42 N44 C45 121.4(8) . . ?
C45 N44 H44 126(8) . . ?
N44 C45 H45A 109.4 . . ?
N44 C45 H45B 109.4 . . ?
H45A C45 H45B 108.0 . . ?
C46 C45 N44 111.0(8) . . ?
C46 C45 H45A 109.4 . . ?
C46 C45 H45B 109.4 . . ?
C45 C46 H46A 109.5 . . ?
C45 C46 H46B 109.5 . . ?
C45 C46 H46C 109.5 . . ?
H46A C46 H46B 109.5 . . ?
H46A C46 H46C 109.5 . . ?
H46B C46 H46C 109.5 . . ?
F52 B51 F54 109.4(8) . . ?
F52 B51 F55 108.9(8) . . ?
F53 B51 F52 110.4(10) . . ?
F53 B51 F54 108.7(8) . . ?
F53 B51 F55 110.7(8) . . ?
F55 B51 F54 108.8(9) . . ?

loop_
_geom_hbond_atom_site_label_D
_geom_hbond_atom_site_label_H
_geom_hbond_atom_site_label_A
_geom_hbond_distance_DH
_geom_hbond_distance_HA
_geom_hbond_distance_DA
_geom_hbond_angle_DHA
_geom_hbond_site_symmetry_A
_geom_hbond_publ_flag
N11 H11 F52 0.78(8) 2.19(8) 2.960(8) 167(9) . yes
N14 H14 F52 0.92(8) 2.38(8) 3.151(9) 141(7) . yes
N41 H41 F54 1.05(9) 2.13(9) 3.031(10) 142(7) . yes
N44 H44 F55 0.80(10) 2.51(10) 3.155(11) 139(10) . yes

loop_
_geom_torsion_atom_site_label_1
_geom_torsion_atom_site_label_2
_geom_torsion_atom_site_label_3
_geom_torsion_atom_site_label_4
_geom_torsion
_geom_torsion_site_symmetry_1
_geom_torsion_site_symmetry_2
_geom_torsion_site_symmetry_3
_geom_torsion_site_symmetry_4
_geom_torsion_publ_flag
N1 C2 C3 C4 179.6(8) . . . . ?
N1 C2 C3 C8 -2.9(13) . . . . ?
Pt1 N1 C2 C3 177.8(7) . . . . ?
Pt1 N1 C10 C9 -177.5(6) . . . . ?
Pt1 N31 C32 C33 -177.0(6) . . . . ?
Pt1 N31 C40 C39 175.9(6) . . . . ?
C2 N1 C10 C9 -1.0(13) . . . . ?
C2 C3 C4 C5 174.5(8) . . . . ?
C2 C3 C4 N11 -3.2(13) . . . . ?
C2 C3 C8 C7 -177.4(8) . . . . ?
C2 C3 C8 C9 4.2(12) . . . . ?
C3 C4 C5 C6 3.5(14) . . . . ?
C3 C4 N11 C12 174.5(9) . . . . ?
C3 C8 C9 C10 -4.2(13) . . . . ?
C4 C3 C8 C7 0.3(13) . . . . ?
C4 C3 C8 C9 -178.2(8) . . . . ?
C4 C5 C6 C7 -1.3(15) . . . . ?
C4 N11 C12 O13 1.6(15) . . . . ?
C4 N11 C12 N14 -177.5(9) . . . . ?
C5 C4 N11 C12 -3.1(15) . . . . ?
C5 C6 C7 C8 -1.4(15) . . . . ?
C6 C7 C8 C3 1.9(14) . . . . ?
C6 C7 C8 C9 -179.7(9) . . . . ?
C7 C8 C9 C10 177.4(9) . . . . ?
C8 C3 C4 C5 -3.0(13) . . . . ?
C8 C3 C4 N11 179.4(8) . . . . ?
C8 C9 C10 N1 2.6(13) . . . . ?
C10 N1 C2 C3 1.2(13) . . . . ?
N11 C4 C5 C6 -179.0(9) . . . . ?
N11 C12 N14 C15 178.5(8) . . . . ?
C12 N14 C15 C16 171.5(9) . . . . ?
O13 C12 N14 C15 -0.5(15) . . . . ?
N31 C32 C33 C34 179.7(7) . . . . ?
N31 C32 C33 C38 0.7(11) . . . . ?
C32 N31 C40 C39 -2.8(11) . . . . ?
C32 C33 C34 C35 -176.3(8) . . . . ?
C32 C33 C34 N41 2.2(12) . . . . ?
C32 C33 C38 C37 174.8(7) . . . . ?
C32 C33 C38 C39 -2.2(11) . . . . ?
C33 C34 C35 C36 -0.1(13) . . . . ?
C33 C34 N41 C42 -141.9(9) . . . . ?
C33 C38 C39 C40 1.3(12) . . . . ?
C34 C33 C38 C37 -4.2(12) . . . . ?
C34 C33 C38 C39 178.8(7) . . . . ?
C34 C35 C36 C37 -0.8(13) . . . . ?
C34 N41 C42 O43 -2.1(14) . . . . ?
C34 N41 C42 N44 177.6(8) . . . . ?
C35 C34 N41 C42 36.6(13) . . . . ?
C35 C36 C37 C38 -0.8(13) . . . . ?
C36 C37 C38 C33 3.3(12) . . . . ?
C36 C37 C38 C39 -179.9(8) . . . . ?
C37 C38 C39 C40 -175.5(8) . . . . ?
C38 C33 C34 C35 2.6(12) . . . . ?
C38 C33 C34 N41 -178.8(7) . . . . ?
C38 C39 C40 N31 1.2(12) . . . . ?
C40 N31 C32 C33 1.8(10) . . . . ?
N41 C34 C35 C36 -178.6(8) . . . . ?
N41 C42 N44 C45 -172.0(9) . . . . ?
C42 N44 C45 C46 -131.3(10) . . . . ?
O43 C42 N44 C45 7.7(16) . . . . ?

_shelx_res_file                  
;
TITL pag22_s2618_sn994-2_auto_a.res in P2(1)/c
    pag22_s2618_sn994-2_auto.res
    created by SHELXL-2018/3 at 14:35:37 on 04-Jul-2023
REM Old TITL pag22_s2618_sn994-2_auto in P21/c #14
REM SHELXT solution in P2(1)/c: R1 0.148, Rweak 0.007, Alpha 0.043
REM <I/s> 0.445 for 166 systematic absences, Orientation as input
REM Formula found by SHELXT: C52 B2 N8 O4 F8 Pt
CELL 0.71073 11.4301 19.803 11.257 90 103.529 90
ZERR 2 0.0013 0.0014 0.0009 0 0.01 0
LATT 1
SYMM -X,0.5+Y,0.5-Z
SFAC C H B F N O Pt
UNIT 96 104 4 16 24 8 2
RIGU N31 C32 C33 C38 > C40
RIGU N1 C2 C3 C8 > C10
SIMU 0.01 0.2 2 N31 C32 C33 C38 > C40
SIMU 0.01 0.02 2 N1 C2 C3 C8 > C10

L.S. 12
PLAN  5
SIZE 0.01 0.03 0.05
TEMP -173(2)
CONF
HTAB N11 F52
HTAB N14 F52
HTAB N41 F54
HTAB N44 F55
BOND
list 4
MORE -1
BOND $H
fmap 2
acta
SHEL 1200 0.84
REM <olex2.extras>
REM <HklSrc "%.\\pag22_s2618_sn994-2_auto.hkl">
REM </olex2.extras>

WGHT    0.055700
FVAR       0.42613
N1    5    0.549836    0.402188    0.497525    11.00000    0.02666    0.02161 =
         0.01376    0.00372    0.00706   -0.00556
PT1   7    0.500000    0.500000    0.500000    10.50000    0.02422    0.01341 =
         0.02050    0.00008    0.01363   -0.00217
C2    1    0.505863    0.357946    0.560964    11.00000    0.02711    0.01878 =
         0.01343   -0.00484    0.01131    0.00035
AFIX  43
H2    2    0.453397    0.373708    0.609085    11.00000   -1.20000
AFIX   0
C3    1    0.531319    0.287556    0.562853    11.00000    0.02531    0.02428 =
         0.01713   -0.00251    0.00363   -0.00208
C4    1    0.484035    0.239279    0.632527    11.00000    0.02812    0.01631 =
         0.02365    0.00729    0.01123    0.00247
C5    1    0.506643    0.171118    0.619250    11.00000    0.05048    0.01732 =
         0.02963    0.00778    0.02167    0.00314
AFIX  43
H5    2    0.471860    0.138213    0.661901    11.00000   -1.20000
AFIX   0
C6    1    0.580865    0.151083    0.542799    11.00000    0.04862    0.02122 =
         0.03780   -0.00433    0.01469    0.01026
AFIX  43
H6    2    0.596828    0.104341    0.535993    11.00000   -1.20000
AFIX   0
C7    1    0.631762    0.196716    0.476890    11.00000    0.03888    0.02078 =
         0.04177    0.00790    0.02166    0.01536
AFIX  43
H7    2    0.683269    0.181679    0.427182    11.00000   -1.20000
AFIX   0
C8    1    0.606264    0.265317    0.484523    11.00000    0.02103    0.02441 =
         0.01764   -0.00022    0.00121    0.00192
C9    1    0.653740    0.315072    0.420272    11.00000    0.02176    0.03010 =
         0.02530   -0.00162    0.01016   -0.00010
AFIX  43
H9    2    0.708051    0.302422    0.371918    11.00000   -1.20000
AFIX   0
C10   1    0.623252    0.380660    0.426275    11.00000    0.02621    0.02722 =
         0.02108    0.00011    0.00872   -0.00433
AFIX  43
H10   2    0.654230    0.412841    0.379028    11.00000   -1.20000
AFIX   0
N11   5    0.412056    0.263455    0.708997    11.00000    0.03987    0.00697 =
         0.03533   -0.00140    0.01897    0.00024
H11   2    0.407940    0.301691    0.725554    11.00000   -1.20000
C12   1    0.347358    0.225869    0.779088    11.00000    0.02840    0.02266 =
         0.02436    0.00511    0.00752   -0.00385
O13   6    0.349678    0.164219    0.782301    11.00000    0.04152    0.01564 =
         0.03479    0.00084    0.01657   -0.00322
N14   5    0.283926    0.264395    0.838184    11.00000    0.03904    0.01524 =
         0.03632    0.00664    0.02114   -0.00195
H14   2    0.280945    0.310832    0.837649    11.00000   -1.20000
C15   1    0.209292    0.232622    0.912885    11.00000    0.02223    0.03100 =
         0.03463    0.00576    0.01256    0.00019
AFIX  23
H15A  2    0.258304    0.199327    0.968828    11.00000   -1.20000
H15B  2    0.141801    0.208157    0.858869    11.00000   -1.20000
AFIX   0
C16   1    0.160325    0.283647    0.985766    11.00000    0.03505    0.03751 =
         0.03482    0.00393    0.00841    0.00315
AFIX 137
H16A  2    0.102396    0.312616    0.930638    11.00000   -1.50000
H16B  2    0.226323    0.311335    1.032448    11.00000   -1.50000
H16C  2    0.120063    0.260532    1.042125    11.00000   -1.50000
AFIX   0
N31   5    0.359949    0.484837    0.354886    11.00000    0.02231    0.01671 =
         0.02320    0.00318    0.01322    0.00505
C32   1    0.254384    0.463174    0.379024    11.00000    0.02382    0.01160 =
         0.02065   -0.00344    0.01419    0.00435
AFIX  43
H32   2    0.249500    0.458227    0.461667    11.00000   -1.20000
AFIX   0
C33   1    0.152633    0.447954    0.285337    11.00000    0.02284    0.01541 =
         0.02462    0.00261    0.00888    0.00277
C34   1    0.042072    0.424918    0.310306    11.00000    0.02852    0.02034 =
         0.02931   -0.00726    0.01320    0.00326
C35   1   -0.050181    0.407573    0.214743    11.00000    0.02789    0.03206 =
         0.03061    0.00392    0.01206    0.00503
AFIX  43
H35   2   -0.124054    0.392122    0.229827    11.00000   -1.20000
AFIX   0
C36   1   -0.037184    0.412261    0.096631    11.00000    0.02085    0.03221 =
         0.02575   -0.00193   -0.00104    0.00334
AFIX  43
H36   2   -0.102837    0.399194    0.032119    11.00000   -1.20000
AFIX   0
C37   1    0.064641    0.434597    0.067889    11.00000    0.04495    0.02881 =
         0.01799    0.00594    0.00719    0.01264
AFIX  43
H37   2    0.070236    0.436514   -0.014925    11.00000   -1.20000
AFIX   0
C38   1    0.162019    0.454921    0.162236    11.00000    0.02921    0.01945 =
         0.02358    0.00016    0.00717    0.00349
C39   1    0.272821    0.479251    0.141904    11.00000    0.03688    0.02515 =
         0.01633    0.00788    0.01478    0.00609
AFIX  43
H39   2    0.281605    0.485436    0.060754    11.00000   -1.20000
AFIX   0
C40   1    0.365964    0.493671    0.237576    11.00000    0.03034    0.01728 =
         0.02467    0.00955    0.01661    0.00883
AFIX  43
H40   2    0.438386    0.510680    0.221384    11.00000   -1.20000
AFIX   0
N41   5    0.034252    0.419568    0.434684    11.00000    0.03042    0.03340 =
         0.02237    0.00045    0.01430   -0.00181
H41   2    0.079415    0.459492    0.488379    11.00000   -1.20000
C42   1   -0.026282    0.367737    0.478379    11.00000    0.02930    0.04293 =
         0.04300    0.00597    0.02194   -0.00201
O43   6   -0.081273    0.322987    0.410028    11.00000    0.03425    0.03510 =
         0.03656   -0.00134    0.00713   -0.00478
N44   5   -0.018038    0.371477    0.599383    11.00000    0.05259    0.05330 =
         0.03084   -0.01072    0.02229   -0.01982
H44   2    0.026377    0.401494    0.629480    11.00000   -1.20000
C45   1   -0.062677    0.316439    0.665769    11.00000    0.04079    0.05695 =
         0.02407   -0.00571    0.01233   -0.00409
AFIX  23
H45A  2   -0.109742    0.284066    0.606294    11.00000   -1.20000
H45B  2    0.006509    0.291912    0.716955    11.00000   -1.20000
AFIX   0
C46   1   -0.139030    0.343259    0.743955    11.00000    0.04986    0.06063 =
         0.04418    0.00253    0.02364   -0.00271
AFIX 137
H46A  2   -0.209846    0.365392    0.692849    11.00000   -1.50000
H46B  2   -0.093052    0.376089    0.801600    11.00000   -1.50000
H46C  2   -0.164896    0.306105    0.789337    11.00000   -1.50000
AFIX   0

B51   3    0.272327    0.453382    0.765333    11.00000    0.04817    0.02798 =
         0.03234    0.00331    0.03196    0.00052
F52   4    0.355388    0.406208    0.749733    11.00000    0.09106    0.02913 =
         0.09166    0.00550    0.06631    0.01436
F53   4    0.327920    0.505472    0.836804    11.00000    0.05772    0.03503 =
         0.04756   -0.01243    0.00290   -0.00786
F54   4    0.213151    0.479268    0.651207    11.00000    0.05975    0.06975 =
         0.02712    0.00174    0.01785   -0.01389
F55   4    0.188834    0.422670    0.817975    11.00000    0.05306    0.05196 =
         0.04979    0.00421    0.03609   -0.00605
HKLF 4


REM  pag22_s2618_sn994-2_auto_a.res in P2(1)/c
REM wR2 = 0.1342, GooF = S = 1.003, Restrained GooF = 0.988 for all data
REM R1 = 0.0540 for 2787 Fo > 4sig(Fo) and 0.0970 for all 4374 data
REM 354 parameters refined using 144 restraints

END

WGHT      0.0561      0.0000

REM Highest difference peak  1.656,  deepest hole -2.608,  1-sigma level  0.180
Q1    1   0.4149  0.5003  0.5410  11.00000  0.05    1.66
Q2    1   0.5451  0.5001  0.4457  11.00000  0.05    1.44
Q3    1   0.4925  0.5404  0.6032  11.00000  0.05    1.42
Q4    1   0.5055  0.5388  0.3995  11.00000  0.05    1.31
Q5    1   0.5899  0.4554  0.5149  11.00000  0.05    1.04
;
_shelx_res_checksum              11318
_olex2_submission_special_instructions 'No special instructions were received'
_oxdiff_exptl_absorpt_empirical_details 
;
Empirical correction (ABSPACK) includes:
- Absorption correction using spherical harmonics
- Frame scaling
;
_oxdiff_exptl_absorpt_empirical_full_max 3.079
_oxdiff_exptl_absorpt_empirical_full_min 0.218
_vrf_PLAT972_pag22_s2618_sn994-2_auto 
;
PROBLEM: Check Calcd Resid. Dens.  0.87Ang From Pt1            -2.86 eA-3  
RESPONSE: This is likely due to the data quality.
;
_vrf_PLAT973_pag22_s2618_sn994-2_auto 
;
PROBLEM: Check Calcd Positive Resid. Density on       Pt1       1.84 eA-3  
RESPONSE: This is likely due to the data quality.
;
_vrf_RINTA01_pag22_s2618_sn994-2_auto 
;
PROBLEM: The value of Rint is greater than 0.18
RESPONSE: The overall data quality is not ideal, however the 
nature of the is not in question based on synthesis. The 
quality is sufficient for discussing the packing 
and intermolecular contacts.
;
####################################################################### 
# 
# This file contains crystal structure data downloaded from the 
# Cambridge Structural Database (CSD) hosted by the Cambridge 
# Crystallographic Data Centre (CCDC).
# 
# Full information about CCDC data access policies and citation 
# guidelines are available at http://www.ccdc.cam.ac.uk/access/V1 
# 
# Audit and citation data items may have been added by the CCDC. 
# Please retain this information to preserve the provenance of 
# this file and to allow appropriate attribution of the data. 
# 
#######################################################################

data_pag22_s2540_fr248
_database_code_depnum_ccdc_archive 'CCDC 2333219'
loop_
_audit_author_name
_audit_author_address
'Mohamed Metwaly'
;The University of Sydney
Australia
;
_audit_update_record             
;
2024-02-16 deposited with the CCDC.	2024-06-21 downloaded from the CCDC.
;
_audit_creation_date             2024-02-07
_audit_creation_method           
;
Olex2 1.5
(compiled 2023.08.24 svn.re1ec1418 for OlexSys, GUI svn.r6817)
;
_shelx_SHELXL_version_number     2018/3
loop_
_audit_author_email
?
_chemical_name_common            ?
_chemical_name_systematic        'Hexyl complex'
_chemical_formula_moiety         'C64 H84 N12 O4 Pt, 2(B F4)'
_chemical_formula_sum            'C64 H84 B2 F8 N12 O4 Pt'
_chemical_formula_weight         1454.14
_chemical_melting_point          ?
loop_
_atom_type_symbol
_atom_type_description
_atom_type_scat_dispersion_real
_atom_type_scat_dispersion_imag
_atom_type_scat_source
C C 0.0033 0.0016 'International Tables Vol C Tables 4.2.6.8 and 6.1.1.4'
H H 0.0000 0.0000 'International Tables Vol C Tables 4.2.6.8 and 6.1.1.4'
B B 0.0013 0.0007 'International Tables Vol C Tables 4.2.6.8 and 6.1.1.4'
F F 0.0171 0.0103 'International Tables Vol C Tables 4.2.6.8 and 6.1.1.4'
N N 0.0061 0.0033 'International Tables Vol C Tables 4.2.6.8 and 6.1.1.4'
O O 0.0106 0.0060 'International Tables Vol C Tables 4.2.6.8 and 6.1.1.4'
Pt Pt -1.7033 8.3905 'International Tables Vol C Tables 4.2.6.8 and 6.1.1.4'

_shelx_space_group_comment       
;
The symmetry employed for this shelxl refinement is uniquely defined
by the following loop, which should always be used as a source of
symmetry information in preference to the above space-group names.
They are only intended as comments.
;
_space_group_crystal_system      monoclinic
_space_group_IT_number           14
_space_group_name_H-M_alt        'P 1 21/c 1'
_space_group_name_Hall           '-P 2ybc'
loop_
_space_group_symop_operation_xyz
'x, y, z'
'-x, y+1/2, -z+1/2'
'-x, -y, -z'
'x, -y-1/2, z-1/2'

_cell_length_a                   13.203(3)
_cell_length_b                   14.387(3)
_cell_length_c                   17.238(4)
_cell_angle_alpha                90
_cell_angle_beta                 93.431(6)
_cell_angle_gamma                90
_cell_volume                     3268.6(13)
_cell_formula_units_Z            2
_cell_measurement_reflns_used    9985
_cell_measurement_temperature    100.00
_cell_measurement_theta_max      31.340
_cell_measurement_theta_min      2.358
_shelx_estimated_absorpt_T_max   0.671
_shelx_estimated_absorpt_T_min   0.239
_exptl_absorpt_coefficient_mu    2.226
_exptl_absorpt_correction_T_max  0.7464
_exptl_absorpt_correction_T_min  0.4435
_exptl_absorpt_correction_type   multi-scan
_exptl_absorpt_process_details   
;
SADABS-2014/5 (Bruker,2014/5) was used for absorption correction.
wR2(int) was 0.1457 before and 0.0765 after correction.
The Ratio of minimum to maximum transmission is 0.5942.
The \l/2 correction factor is 0.00150.
;
_exptl_absorpt_special_details   ?
_exptl_crystal_colour            'clear yellow'
_exptl_crystal_colour_lustre     clear
_exptl_crystal_colour_primary    yellow
_exptl_crystal_density_diffrn    1.477
_exptl_crystal_density_meas      ?
_exptl_crystal_density_method    ?
_exptl_crystal_description       tablet
_exptl_crystal_F_000             1488
_exptl_crystal_preparation       'Evaporation of acetonitrile'
_exptl_crystal_recrystallization_method 
'From saturated solution of acetonitrile'
_exptl_crystal_size_max          0.9
_exptl_crystal_size_mid          0.27
_exptl_crystal_size_min          0.195
_exptl_transmission_factor_max   ?
_exptl_transmission_factor_min   ?
_diffrn_reflns_av_R_equivalents  0.0584
_diffrn_reflns_av_unetI/netI     0.0315
_diffrn_reflns_Laue_measured_fraction_full 1.000
_diffrn_reflns_Laue_measured_fraction_max 1.000
_diffrn_reflns_limit_h_max       17
_diffrn_reflns_limit_h_min       -17
_diffrn_reflns_limit_k_max       18
_diffrn_reflns_limit_k_min       -18
_diffrn_reflns_limit_l_max       22
_diffrn_reflns_limit_l_min       -22
_diffrn_reflns_number            71595
_diffrn_reflns_point_group_measured_fraction_full 1.000
_diffrn_reflns_point_group_measured_fraction_max 1.000
_diffrn_reflns_theta_full        25.242
_diffrn_reflns_theta_max         27.485
_diffrn_reflns_theta_min         1.845
_diffrn_ambient_temperature      100.00
_diffrn_detector_area_resol_mean ?
_diffrn_measured_fraction_theta_full 1.000
_diffrn_measured_fraction_theta_max 1.000
_diffrn_measurement_device_type  'Bruker APEX-II CCD'
_diffrn_measurement_method       '\f and \w scans'
_diffrn_radiation_type           MoK\a
_diffrn_radiation_wavelength     0.71073
_diffrn_source                   ?
_diffrn_standards_number         0
_reflns_Friedel_coverage         0.000
_reflns_Friedel_fraction_full    .
_reflns_Friedel_fraction_max     .
_reflns_number_gt                6348
_reflns_number_total             7499
_reflns_special_details          
;
 Reflections were merged by SHELXL according to the crystal
 class for the calculation of statistics and refinement.
 
 _reflns_Friedel_fraction is defined as the number of unique
 Friedel pairs measured divided by the number that would be
 possible theoretically, ignoring centric projections and
 systematic absences.
;
_reflns_threshold_expression     'I > 2\s(I)'
_computing_cell_refinement       'SAINT v8.34A (Bruker, 2013)'
_computing_data_collection       ?
_computing_data_reduction        'SAINT v8.34A (Bruker, 2013)'
_computing_molecular_graphics    'Olex2 1.5 (Dolomanov et al., 2009)'
_computing_publication_material  'Olex2 1.5 (Dolomanov et al., 2009)'
_computing_structure_refinement  'SHELXL 2018/3 (Sheldrick, 2015)'
_computing_structure_solution    'olex2.solve 1.5 (Bourhis et al., 2015)'
_refine_diff_density_max         1.041
_refine_diff_density_min         -0.653
_refine_diff_density_rms         0.077
_refine_ls_extinction_coef       .
_refine_ls_extinction_method     none
_refine_ls_goodness_of_fit_ref   1.074
_refine_ls_hydrogen_treatment    mixed
_refine_ls_matrix_type           full
_refine_ls_number_parameters     426
_refine_ls_number_reflns         7499
_refine_ls_number_restraints     0
_refine_ls_R_factor_all          0.0318
_refine_ls_R_factor_gt           0.0242
_refine_ls_restrained_S_all      1.074
_refine_ls_shift/su_max          0.001
_refine_ls_shift/su_mean         0.000
_refine_ls_structure_factor_coef Fsqd
_refine_ls_weighting_details     
'w=1/[\s^2^(Fo^2^)+(0.0134P)^2^+4.3065P] where P=(Fo^2^+2Fc^2^)/3'
_refine_ls_weighting_scheme      calc
_refine_ls_wR_factor_gt          0.0560
_refine_ls_wR_factor_ref         0.0594
_refine_special_details          ?
_olex2_refinement_description    
;
1.a Secondary CH2 refined with riding coordinates:
 C15(H15A,H15B), C16(H16A,H16B), C17(H17A,H17B), C18(H18A,H18B), C19(H19A,
 H19B), C45(H45A,H45B), C46(H46A,H46B), C47(H47A,H47B), C48(H48A,H48B),
 C49(H49A,H49B)
1.b Aromatic/amide H refined with riding coordinates:
 C2(H2), C5(H5), C6(H6), C7(H7), C9(H9), C10(H10), C32(H32), C35(H35),
 C36(H36), C37(H37), C39(H39), C40(H40)
1.c Idealised Me refined as rotating group:
 C20(H20A,H20B,H20C), C50(H50A,H50B,H50C)
;
_atom_sites_solution_hydrogens   mixed
_atom_sites_solution_primary     iterative
_atom_sites_solution_secondary   ?
loop_
_atom_site_label
_atom_site_type_symbol
_atom_site_fract_x
_atom_site_fract_y
_atom_site_fract_z
_atom_site_U_iso_or_equiv
_atom_site_adp_type
_atom_site_occupancy
_atom_site_site_symmetry_order
_atom_site_calc_flag
_atom_site_refinement_flags_posn
_atom_site_refinement_flags_adp
_atom_site_refinement_flags_occupancy
_atom_site_disorder_assembly
_atom_site_disorder_group
Pt1 Pt 0.500000 0.000000 0.000000 0.01192(4) Uani 1 2 d S . P . .
N1 N 0.43505(14) -0.03639(13) 0.09873(11) 0.0134(4) Uani 1 1 d . . . . .
C2 C 0.48065(17) -0.01557(14) 0.16735(13) 0.0143(4) Uani 1 1 d . . . . .
H2 H 0.543857 0.016084 0.168339 0.017 Uiso 1 1 calc R U . . .
C3 C 0.44009(17) -0.03803(15) 0.23857(13) 0.0142(4) Uani 1 1 d . . . . .
C4 C 0.49053(18) -0.01651(15) 0.31270(14) 0.0160(5) Uani 1 1 d . . . . .
C5 C 0.44292(18) -0.04028(17) 0.37915(14) 0.0186(5) Uani 1 1 d . . . . .
H5 H 0.474590 -0.025903 0.428626 0.022 Uiso 1 1 calc R U . . .
C6 C 0.34830(19) -0.08542(17) 0.37460(14) 0.0208(5) Uani 1 1 d . . . . .
H6 H 0.317843 -0.101422 0.421336 0.025 Uiso 1 1 calc R U . . .
C7 C 0.29893(18) -0.10693(17) 0.30525(14) 0.0200(5) Uani 1 1 d . . . . .
H7 H 0.235089 -0.137538 0.303774 0.024 Uiso 1 1 calc R U . . .
C8 C 0.34372(17) -0.08323(15) 0.23569(14) 0.0158(4) Uani 1 1 d . . . . .
C9 C 0.29721(17) -0.10363(16) 0.16169(14) 0.0172(5) Uani 1 1 d . . . . .
H9 H 0.232803 -0.133269 0.157935 0.021 Uiso 1 1 calc R U . . .
C10 C 0.34341(17) -0.08140(15) 0.09587(13) 0.0161(5) Uani 1 1 d . . . . .
H10 H 0.311546 -0.097394 0.046816 0.019 Uiso 1 1 calc R U . . .
N11 N 0.58559(16) 0.02672(16) 0.31398(12) 0.0203(4) Uani 1 1 d . . . . .
H11 H 0.616(2) 0.029(2) 0.2727(18) 0.024 Uiso 1 1 d . U . . .
C12 C 0.63373(18) 0.07330(17) 0.37644(14) 0.0197(5) Uani 1 1 d . . . . .
O13 O 0.60213(14) 0.07429(15) 0.44159(10) 0.0310(4) Uani 1 1 d . . . . .
N14 N 0.71891(17) 0.11885(16) 0.35858(13) 0.0248(5) Uani 1 1 d . . . . .
H14 H 0.735(2) 0.120(2) 0.3133(18) 0.030 Uiso 1 1 d . U . . .
C15 C 0.77692(19) 0.17239(18) 0.41736(15) 0.0244(5) Uani 1 1 d . . . . .
H15A H 0.729227 0.205059 0.450176 0.029 Uiso 1 1 calc R U . . .
H15B H 0.816794 0.220144 0.391246 0.029 Uiso 1 1 calc R U . . .
C16 C 0.84855(19) 0.11383(17) 0.46912(15) 0.0215(5) Uani 1 1 d . . . . .
H16A H 0.901187 0.086783 0.437335 0.026 Uiso 1 1 calc R U . . .
H16B H 0.810092 0.061873 0.490883 0.026 Uiso 1 1 calc R U . . .
C17 C 0.90003(19) 0.16940(17) 0.53568(15) 0.0220(5) Uani 1 1 d . . . . .
H17A H 0.939474 0.220711 0.513931 0.026 Uiso 1 1 calc R U . . .
H17B H 0.847404 0.197301 0.566986 0.026 Uiso 1 1 calc R U . . .
C18 C 0.9705(2) 0.11003(18) 0.58826(16) 0.0271(6) Uani 1 1 d . . . . .
H18A H 0.929258 0.064088 0.615216 0.033 Uiso 1 1 calc R U . . .
H18B H 1.016545 0.075115 0.555558 0.033 Uiso 1 1 calc R U . . .
C19 C 1.0341(3) 0.1644(2) 0.64871(18) 0.0393(7) Uani 1 1 d . . . . .
H19A H 0.988652 0.194555 0.684814 0.047 Uiso 1 1 calc R U . . .
H19B H 1.071102 0.214098 0.622449 0.047 Uiso 1 1 calc R U . . .
C20 C 1.1101(3) 0.1038(3) 0.6951(2) 0.0616(11) Uani 1 1 d . . . . .
H20A H 1.157202 0.075822 0.659947 0.092 Uiso 1 1 calc R U . . .
H20B H 1.073989 0.054557 0.721371 0.092 Uiso 1 1 calc R U . . .
H20C H 1.148221 0.141901 0.733900 0.092 Uiso 1 1 calc R U . . .
N31 N 0.58497(14) -0.11682(13) 0.00778(11) 0.0141(4) Uani 1 1 d . . . . .
C32 C 0.68039(17) -0.11168(16) 0.03643(13) 0.0144(4) Uani 1 1 d . . . . .
H32 H 0.708140 -0.052229 0.048866 0.017 Uiso 1 1 calc R U . . .
C33 C 0.74230(17) -0.19072(16) 0.04917(13) 0.0159(4) Uani 1 1 d . . . . .
C34 C 0.84467(18) -0.18433(16) 0.08214(14) 0.0187(5) Uani 1 1 d . . . . .
C35 C 0.89941(19) -0.26525(18) 0.09383(16) 0.0245(5) Uani 1 1 d . . . . .
H35 H 0.966790 -0.262740 0.116389 0.029 Uiso 1 1 calc R U . . .
C36 C 0.8560(2) -0.35146(17) 0.07253(17) 0.0282(6) Uani 1 1 d . . . . .
H36 H 0.895592 -0.406105 0.080737 0.034 Uiso 1 1 calc R U . . .
C37 C 0.7593(2) -0.35993(17) 0.04053(16) 0.0258(6) Uani 1 1 d . . . . .
H37 H 0.732377 -0.419230 0.026499 0.031 Uiso 1 1 calc R U . . .
C38 C 0.70026(18) -0.27899(16) 0.02872(14) 0.0192(5) Uani 1 1 d . . . . .
C39 C 0.59888(19) -0.28115(16) -0.00296(15) 0.0225(5) Uani 1 1 d . . . . .
H39 H 0.568780 -0.338932 -0.017810 0.027 Uiso 1 1 calc R U . . .
C40 C 0.54410(19) -0.20160(17) -0.01239(14) 0.0199(5) Uani 1 1 d . . . . .
H40 H 0.476019 -0.204821 -0.033409 0.024 Uiso 1 1 calc R U . . .
N41 N 0.88336(16) -0.09663(15) 0.10060(14) 0.0228(5) Uani 1 1 d . . . . .
H41 H 0.847(2) -0.055(2) 0.1075(18) 0.027 Uiso 1 1 d . U . . .
C42 C 0.98451(18) -0.06882(18) 0.10045(15) 0.0227(5) Uani 1 1 d . . . . .
O43 O 1.05407(14) -0.12353(13) 0.09430(13) 0.0323(5) Uani 1 1 d . . . . .
N44 N 0.99614(17) 0.02413(16) 0.10655(15) 0.0278(5) Uani 1 1 d . . . . .
H44 H 0.943(2) 0.059(2) 0.1034(18) 0.033 Uiso 1 1 d . U . . .
C45 C 1.09423(19) 0.06893(19) 0.10110(16) 0.0262(6) Uani 1 1 d . . . . .
H45A H 1.085500 0.124548 0.067544 0.031 Uiso 1 1 calc R U . . .
H45B H 1.140314 0.025655 0.075778 0.031 Uiso 1 1 calc R U . . .
C46 C 1.14362(18) 0.09822(17) 0.17941(15) 0.0219(5) Uani 1 1 d . . . . .
H46A H 1.155676 0.042606 0.212500 0.026 Uiso 1 1 calc R U . . .
H46B H 1.097222 0.140130 0.205849 0.026 Uiso 1 1 calc R U . . .
C47 C 1.24438(19) 0.14805(17) 0.16942(15) 0.0220(5) Uani 1 1 d . . . . .
H47A H 1.288812 0.106688 0.140593 0.026 Uiso 1 1 calc R U . . .
H47B H 1.231120 0.204363 0.137410 0.026 Uiso 1 1 calc R U . . .
C48 C 1.30046(19) 0.17642(18) 0.24513(15) 0.0225(5) Uani 1 1 d . . . . .
H48A H 1.310537 0.120914 0.278648 0.027 Uiso 1 1 calc R U . . .
H48B H 1.258300 0.221205 0.272563 0.027 Uiso 1 1 calc R U . . .
C49 C 1.4036(2) 0.22059(18) 0.23282(15) 0.0249(5) Uani 1 1 d . . . . .
H49A H 1.444355 0.177186 0.202850 0.030 Uiso 1 1 calc R U . . .
H49B H 1.393221 0.278049 0.201749 0.030 Uiso 1 1 calc R U . . .
C50 C 1.4618(2) 0.24406(19) 0.30854(16) 0.0288(6) Uani 1 1 d . . . . .
H50A H 1.531115 0.262461 0.298070 0.043 Uiso 1 1 calc R U . . .
H50B H 1.463900 0.189498 0.342629 0.043 Uiso 1 1 calc R U . . .
H50C H 1.428042 0.295437 0.333977 0.043 Uiso 1 1 calc R U . . .
B61 B 0.7379(2) 0.1175(2) 0.14740(17) 0.0250(6) Uani 1 1 d . . . . .
F62 F 0.72446(12) 0.03378(12) 0.18410(10) 0.0325(4) Uani 1 1 d . . . . .
F63 F 0.80234(15) 0.17286(13) 0.19807(11) 0.0459(5) Uani 1 1 d . . . . .
F64 F 0.64839(14) 0.16110(13) 0.13272(12) 0.0484(5) Uani 1 1 d . . . . .
F65 F 0.78704(13) 0.10135(12) 0.08026(9) 0.0344(4) Uani 1 1 d . . . . .

loop_
_atom_site_aniso_label
_atom_site_aniso_U_11
_atom_site_aniso_U_22
_atom_site_aniso_U_33
_atom_site_aniso_U_23
_atom_site_aniso_U_13
_atom_site_aniso_U_12
Pt1 0.00991(6) 0.01379(6) 0.01225(6) 0.00033(5) 0.00225(4) 0.00023(5)
N1 0.0121(9) 0.0144(8) 0.0140(9) -0.0004(7) 0.0021(7) 0.0004(7)
C2 0.0117(10) 0.0135(11) 0.0177(11) 0.0000(8) 0.0015(8) 0.0013(8)
C3 0.0132(10) 0.0130(10) 0.0165(11) 0.0013(9) 0.0028(8) 0.0015(9)
C4 0.0145(11) 0.0151(11) 0.0186(11) 0.0013(8) 0.0020(9) 0.0024(8)
C5 0.0216(12) 0.0206(11) 0.0140(11) 0.0019(9) 0.0033(9) 0.0017(10)
C6 0.0233(12) 0.0222(12) 0.0180(12) 0.0030(9) 0.0091(10) -0.0010(10)
C7 0.0171(11) 0.0206(12) 0.0229(12) 0.0008(10) 0.0069(10) -0.0043(9)
C8 0.0160(11) 0.0130(10) 0.0188(11) 0.0006(9) 0.0043(9) 0.0013(9)
C9 0.0140(11) 0.0147(10) 0.0230(12) -0.0003(9) 0.0031(9) -0.0020(9)
C10 0.0151(11) 0.0168(11) 0.0164(11) -0.0025(9) 0.0015(9) -0.0009(9)
N11 0.0161(10) 0.0319(11) 0.0133(10) 0.0005(8) 0.0042(8) -0.0033(8)
C12 0.0160(11) 0.0256(12) 0.0173(12) 0.0022(10) -0.0005(9) 0.0007(10)
O13 0.0277(10) 0.0488(12) 0.0167(9) -0.0042(8) 0.0038(8) -0.0116(9)
N14 0.0216(11) 0.0347(12) 0.0181(10) 0.0017(9) 0.0008(9) -0.0058(9)
C15 0.0211(12) 0.0243(12) 0.0273(13) 0.0031(11) -0.0017(10) -0.0034(10)
C16 0.0202(12) 0.0200(12) 0.0243(13) -0.0012(10) 0.0013(10) -0.0020(10)
C17 0.0217(12) 0.0204(12) 0.0241(13) -0.0015(10) 0.0027(10) -0.0035(10)
C18 0.0305(14) 0.0229(13) 0.0274(14) -0.0001(11) -0.0032(11) -0.0038(11)
C19 0.0471(19) 0.0334(16) 0.0353(16) -0.0028(13) -0.0147(14) -0.0081(14)
C20 0.078(3) 0.051(2) 0.051(2) 0.0042(18) -0.039(2) -0.008(2)
N31 0.0151(9) 0.0144(9) 0.0133(9) 0.0004(7) 0.0038(7) -0.0012(7)
C32 0.0147(11) 0.0153(10) 0.0137(10) 0.0002(8) 0.0048(8) -0.0011(8)
C33 0.0159(11) 0.0168(11) 0.0156(11) 0.0003(9) 0.0066(9) 0.0022(9)
C34 0.0159(11) 0.0190(11) 0.0216(12) 0.0006(9) 0.0060(9) 0.0023(9)
C35 0.0162(12) 0.0246(13) 0.0332(14) 0.0046(11) 0.0049(10) 0.0041(10)
C36 0.0257(14) 0.0166(12) 0.0434(16) 0.0059(11) 0.0113(12) 0.0093(10)
C37 0.0258(13) 0.0139(11) 0.0386(15) -0.0003(10) 0.0092(11) 0.0016(10)
C38 0.0186(12) 0.0158(11) 0.0240(12) -0.0002(9) 0.0085(10) 0.0011(9)
C39 0.0228(12) 0.0148(11) 0.0301(14) -0.0041(10) 0.0037(10) -0.0039(10)
C40 0.0176(12) 0.0209(12) 0.0212(12) -0.0030(10) 0.0012(9) -0.0033(10)
N41 0.0130(10) 0.0196(10) 0.0356(13) -0.0042(9) 0.0005(9) 0.0038(8)
C42 0.0154(12) 0.0263(13) 0.0260(13) -0.0012(10) -0.0003(10) -0.0001(10)
O43 0.0165(9) 0.0280(10) 0.0526(13) -0.0037(9) 0.0042(8) 0.0021(8)
N44 0.0153(10) 0.0225(11) 0.0451(15) -0.0046(10) -0.0012(10) -0.0002(9)
C45 0.0210(13) 0.0259(13) 0.0316(14) -0.0007(11) 0.0012(11) -0.0050(11)
C46 0.0168(12) 0.0220(12) 0.0270(13) -0.0009(10) 0.0026(10) -0.0009(10)
C47 0.0197(12) 0.0208(12) 0.0257(13) -0.0017(10) 0.0037(10) -0.0024(10)
C48 0.0192(12) 0.0232(12) 0.0256(13) -0.0021(10) 0.0046(10) -0.0002(10)
C49 0.0242(13) 0.0236(12) 0.0275(13) -0.0023(10) 0.0064(11) -0.0043(10)
C50 0.0250(14) 0.0262(13) 0.0352(15) -0.0022(12) 0.0028(12) -0.0056(11)
B61 0.0206(14) 0.0315(15) 0.0236(14) 0.0019(12) 0.0079(11) 0.0078(12)
F62 0.0311(9) 0.0330(8) 0.0340(9) 0.0005(7) 0.0070(7) -0.0024(7)
F63 0.0498(11) 0.0419(10) 0.0451(11) -0.0063(9) -0.0058(9) -0.0110(9)
F64 0.0316(10) 0.0414(10) 0.0719(14) -0.0057(10) -0.0010(9) 0.0114(8)
F65 0.0369(9) 0.0385(9) 0.0287(8) 0.0000(7) 0.0087(7) -0.0032(8)

_geom_special_details            
;
 All esds (except the esd in the dihedral angle between two l.s. planes)
 are estimated using the full covariance matrix.  The cell esds are taken
 into account individually in the estimation of esds in distances, angles
 and torsion angles; correlations between esds in cell parameters are only
 used when they are defined by crystal symmetry.  An approximate (isotropic)
 treatment of cell esds is used for estimating esds involving l.s. planes.
;
loop_
_geom_bond_atom_site_label_1
_geom_bond_atom_site_label_2
_geom_bond_distance
_geom_bond_site_symmetry_2
_geom_bond_publ_flag
Pt1 N1 2.0201(19) . ?
Pt1 N1 2.0201(19) 3_655 ?
Pt1 N31 2.0208(19) 3_655 ?
Pt1 N31 2.0207(19) . ?
N1 C2 1.329(3) . ?
N1 C10 1.371(3) . ?
C2 H2 0.9500 . ?
C2 C3 1.406(3) . ?
C3 C4 1.439(3) . ?
C3 C8 1.427(3) . ?
C4 C5 1.382(3) . ?
C4 N11 1.400(3) . ?
C5 H5 0.9500 . ?
C5 C6 1.406(3) . ?
C6 H6 0.9500 . ?
C6 C7 1.363(3) . ?
C7 H7 0.9500 . ?
C7 C8 1.410(3) . ?
C8 C9 1.413(3) . ?
C9 H9 0.9500 . ?
C9 C10 1.358(3) . ?
C10 H10 0.9500 . ?
N11 H11 0.84(3) . ?
N11 C12 1.389(3) . ?
C12 O13 1.221(3) . ?
C12 N14 1.353(3) . ?
N14 H14 0.82(3) . ?
N14 C15 1.454(3) . ?
C15 H15A 0.9900 . ?
C15 H15B 0.9900 . ?
C15 C16 1.516(3) . ?
C16 H16A 0.9900 . ?
C16 H16B 0.9900 . ?
C16 C17 1.525(3) . ?
C17 H17A 0.9900 . ?
C17 H17B 0.9900 . ?
C17 C18 1.522(4) . ?
C18 H18A 0.9900 . ?
C18 H18B 0.9900 . ?
C18 C19 1.516(4) . ?
C19 H19A 0.9900 . ?
C19 H19B 0.9900 . ?
C19 C20 1.521(5) . ?
C20 H20A 0.9800 . ?
C20 H20B 0.9800 . ?
C20 H20C 0.9800 . ?
N31 C32 1.327(3) . ?
N31 C40 1.370(3) . ?
C32 H32 0.9500 . ?
C32 C33 1.410(3) . ?
C33 C34 1.437(3) . ?
C33 C38 1.422(3) . ?
C34 C35 1.379(3) . ?
C34 N41 1.391(3) . ?
C35 H35 0.9500 . ?
C35 C36 1.406(4) . ?
C36 H36 0.9500 . ?
C36 C37 1.365(4) . ?
C37 H37 0.9500 . ?
C37 C38 1.410(3) . ?
C38 C39 1.415(3) . ?
C39 H39 0.9500 . ?
C39 C40 1.358(3) . ?
C40 H40 0.9500 . ?
N41 H41 0.79(3) . ?
N41 C42 1.394(3) . ?
C42 O43 1.219(3) . ?
C42 N44 1.349(3) . ?
N44 H44 0.86(3) . ?
N44 C45 1.455(3) . ?
C45 H45A 0.9900 . ?
C45 H45B 0.9900 . ?
C45 C46 1.523(4) . ?
C46 H46A 0.9900 . ?
C46 H46B 0.9900 . ?
C46 C47 1.530(3) . ?
C47 H47A 0.9900 . ?
C47 H47B 0.9900 . ?
C47 C48 1.517(3) . ?
C48 H48A 0.9900 . ?
C48 H48B 0.9900 . ?
C48 C49 1.529(3) . ?
C49 H49A 0.9900 . ?
C49 H49B 0.9900 . ?
C49 C50 1.513(4) . ?
C50 H50A 0.9800 . ?
C50 H50B 0.9800 . ?
C50 H50C 0.9800 . ?
B61 F62 1.377(3) . ?
B61 F63 1.426(4) . ?
B61 F64 1.348(3) . ?
B61 F65 1.380(3) . ?

loop_
_geom_angle_atom_site_label_1
_geom_angle_atom_site_label_2
_geom_angle_atom_site_label_3
_geom_angle
_geom_angle_site_symmetry_1
_geom_angle_site_symmetry_3
_geom_angle_publ_flag
N1 Pt1 N1 180.0 . 3_655 ?
N1 Pt1 N31 89.46(7) 3_655 3_655 ?
N1 Pt1 N31 89.46(7) . . ?
N1 Pt1 N31 90.54(7) 3_655 . ?
N1 Pt1 N31 90.54(7) . 3_655 ?
N31 Pt1 N31 180.00(6) . 3_655 ?
C2 N1 Pt1 119.93(15) . . ?
C2 N1 C10 119.37(19) . . ?
C10 N1 Pt1 120.70(15) . . ?
N1 C2 H2 118.3 . . ?
N1 C2 C3 123.3(2) . . ?
C3 C2 H2 118.3 . . ?
C2 C3 C4 123.1(2) . . ?
C2 C3 C8 117.4(2) . . ?
C8 C3 C4 119.6(2) . . ?
C5 C4 C3 118.3(2) . . ?
C5 C4 N11 123.3(2) . . ?
N11 C4 C3 118.5(2) . . ?
C4 C5 H5 119.5 . . ?
C4 C5 C6 121.0(2) . . ?
C6 C5 H5 119.5 . . ?
C5 C6 H6 119.0 . . ?
C7 C6 C5 122.0(2) . . ?
C7 C6 H6 119.0 . . ?
C6 C7 H7 120.4 . . ?
C6 C7 C8 119.2(2) . . ?
C8 C7 H7 120.4 . . ?
C7 C8 C3 119.9(2) . . ?
C7 C8 C9 122.4(2) . . ?
C9 C8 C3 117.7(2) . . ?
C8 C9 H9 119.6 . . ?
C10 C9 C8 120.8(2) . . ?
C10 C9 H9 119.6 . . ?
N1 C10 H10 119.3 . . ?
C9 C10 N1 121.4(2) . . ?
C9 C10 H10 119.3 . . ?
C4 N11 H11 119(2) . . ?
C12 N11 C4 126.5(2) . . ?
C12 N11 H11 115(2) . . ?
O13 C12 N11 123.5(2) . . ?
O13 C12 N14 122.5(2) . . ?
N14 C12 N11 113.9(2) . . ?
C12 N14 H14 119(2) . . ?
C12 N14 C15 120.6(2) . . ?
C15 N14 H14 120(2) . . ?
N14 C15 H15A 108.9 . . ?
N14 C15 H15B 108.9 . . ?
N14 C15 C16 113.6(2) . . ?
H15A C15 H15B 107.7 . . ?
C16 C15 H15A 108.9 . . ?
C16 C15 H15B 108.9 . . ?
C15 C16 H16A 109.1 . . ?
C15 C16 H16B 109.1 . . ?
C15 C16 C17 112.7(2) . . ?
H16A C16 H16B 107.8 . . ?
C17 C16 H16A 109.1 . . ?
C17 C16 H16B 109.1 . . ?
C16 C17 H17A 109.1 . . ?
C16 C17 H17B 109.1 . . ?
H17A C17 H17B 107.8 . . ?
C18 C17 C16 112.5(2) . . ?
C18 C17 H17A 109.1 . . ?
C18 C17 H17B 109.1 . . ?
C17 C18 H18A 108.7 . . ?
C17 C18 H18B 108.7 . . ?
H18A C18 H18B 107.6 . . ?
C19 C18 C17 114.4(2) . . ?
C19 C18 H18A 108.7 . . ?
C19 C18 H18B 108.7 . . ?
C18 C19 H19A 109.1 . . ?
C18 C19 H19B 109.1 . . ?
C18 C19 C20 112.7(3) . . ?
H19A C19 H19B 107.8 . . ?
C20 C19 H19A 109.1 . . ?
C20 C19 H19B 109.1 . . ?
C19 C20 H20A 109.5 . . ?
C19 C20 H20B 109.5 . . ?
C19 C20 H20C 109.5 . . ?
H20A C20 H20B 109.5 . . ?
H20A C20 H20C 109.5 . . ?
H20B C20 H20C 109.5 . . ?
C32 N31 Pt1 119.28(15) . . ?
C32 N31 C40 119.6(2) . . ?
C40 N31 Pt1 121.00(16) . . ?
N31 C32 H32 118.6 . . ?
N31 C32 C33 122.8(2) . . ?
C33 C32 H32 118.6 . . ?
C32 C33 C34 122.2(2) . . ?
C32 C33 C38 117.9(2) . . ?
C38 C33 C34 119.9(2) . . ?
C35 C34 C33 118.4(2) . . ?
C35 C34 N41 123.4(2) . . ?
N41 C34 C33 118.2(2) . . ?
C34 C35 H35 119.8 . . ?
C34 C35 C36 120.3(2) . . ?
C36 C35 H35 119.8 . . ?
C35 C36 H36 118.6 . . ?
C37 C36 C35 122.7(2) . . ?
C37 C36 H36 118.6 . . ?
C36 C37 H37 120.6 . . ?
C36 C37 C38 118.7(2) . . ?
C38 C37 H37 120.6 . . ?
C37 C38 C33 119.9(2) . . ?
C37 C38 C39 122.7(2) . . ?
C39 C38 C33 117.5(2) . . ?
C38 C39 H39 119.6 . . ?
C40 C39 C38 120.8(2) . . ?
C40 C39 H39 119.6 . . ?
N31 C40 H40 119.3 . . ?
C39 C40 N31 121.4(2) . . ?
C39 C40 H40 119.3 . . ?
C34 N41 H41 121(2) . . ?
C34 N41 C42 126.8(2) . . ?
C42 N41 H41 112(2) . . ?
O43 C42 N41 122.8(2) . . ?
O43 C42 N44 124.3(2) . . ?
N44 C42 N41 112.9(2) . . ?
C42 N44 H44 119(2) . . ?
C42 N44 C45 122.1(2) . . ?
C45 N44 H44 118(2) . . ?
N44 C45 H45A 108.8 . . ?
N44 C45 H45B 108.8 . . ?
N44 C45 C46 113.6(2) . . ?
H45A C45 H45B 107.7 . . ?
C46 C45 H45A 108.8 . . ?
C46 C45 H45B 108.8 . . ?
C45 C46 H46A 109.4 . . ?
C45 C46 H46B 109.4 . . ?
C45 C46 C47 111.0(2) . . ?
H46A C46 H46B 108.0 . . ?
C47 C46 H46A 109.4 . . ?
C47 C46 H46B 109.4 . . ?
C46 C47 H47A 108.7 . . ?
C46 C47 H47B 108.7 . . ?
H47A C47 H47B 107.6 . . ?
C48 C47 C46 114.3(2) . . ?
C48 C47 H47A 108.7 . . ?
C48 C47 H47B 108.7 . . ?
C47 C48 H48A 109.1 . . ?
C47 C48 H48B 109.1 . . ?
C47 C48 C49 112.7(2) . . ?
H48A C48 H48B 107.8 . . ?
C49 C48 H48A 109.1 . . ?
C49 C48 H48B 109.1 . . ?
C48 C49 H49A 109.1 . . ?
C48 C49 H49B 109.1 . . ?
H49A C49 H49B 107.8 . . ?
C50 C49 C48 112.6(2) . . ?
C50 C49 H49A 109.1 . . ?
C50 C49 H49B 109.1 . . ?
C49 C50 H50A 109.5 . . ?
C49 C50 H50B 109.5 . . ?
C49 C50 H50C 109.5 . . ?
H50A C50 H50B 109.5 . . ?
H50A C50 H50C 109.5 . . ?
H50B C50 H50C 109.5 . . ?
F62 B61 F63 107.2(2) . . ?
F62 B61 F65 108.5(2) . . ?
F64 B61 F62 111.0(2) . . ?
F64 B61 F63 109.8(2) . . ?
F64 B61 F65 111.8(2) . . ?
F65 B61 F63 108.3(2) . . ?

loop_
_geom_hbond_atom_site_label_D
_geom_hbond_atom_site_label_H
_geom_hbond_atom_site_label_A
_geom_hbond_distance_DH
_geom_hbond_distance_HA
_geom_hbond_distance_DA
_geom_hbond_angle_DHA
_geom_hbond_site_symmetry_A
_geom_hbond_publ_flag
N11 H11 F62 0.84(3) 2.16(3) 2.979(3) 167(3) . yes
N14 H14 F63 0.82(3) 2.35(3) 3.136(3) 160(3) . yes
N41 H41 F65 0.79(3) 2.42(3) 3.131(3) 152(3) . yes
N44 H44 F65 0.86(3) 2.16(3) 2.985(3) 160(3) . yes

loop_
_geom_torsion_atom_site_label_1
_geom_torsion_atom_site_label_2
_geom_torsion_atom_site_label_3
_geom_torsion_atom_site_label_4
_geom_torsion
_geom_torsion_site_symmetry_1
_geom_torsion_site_symmetry_2
_geom_torsion_site_symmetry_3
_geom_torsion_site_symmetry_4
_geom_torsion_publ_flag
Pt1 N1 C2 C3 179.64(16) . . . . ?
Pt1 N1 C10 C9 -177.83(17) . . . . ?
Pt1 N31 C32 C33 175.15(16) . . . . ?
Pt1 N31 C40 C39 -176.00(19) . . . . ?
N1 C2 C3 C4 179.1(2) . . . . ?
N1 C2 C3 C8 -1.7(3) . . . . ?
C2 N1 C10 C9 1.3(3) . . . . ?
C2 C3 C4 C5 178.8(2) . . . . ?
C2 C3 C4 N11 -1.7(3) . . . . ?
C2 C3 C8 C7 -179.6(2) . . . . ?
C2 C3 C8 C9 1.2(3) . . . . ?
C3 C4 C5 C6 0.8(3) . . . . ?
C3 C4 N11 C12 162.6(2) . . . . ?
C3 C8 C9 C10 0.5(3) . . . . ?
C4 C3 C8 C7 -0.4(3) . . . . ?
C4 C3 C8 C9 -179.6(2) . . . . ?
C4 C5 C6 C7 -0.6(4) . . . . ?
C4 N11 C12 O13 7.5(4) . . . . ?
C4 N11 C12 N14 -171.8(2) . . . . ?
C5 C4 N11 C12 -17.9(4) . . . . ?
C5 C6 C7 C8 -0.1(4) . . . . ?
C6 C7 C8 C3 0.6(3) . . . . ?
C6 C7 C8 C9 179.8(2) . . . . ?
C7 C8 C9 C10 -178.7(2) . . . . ?
C8 C3 C4 C5 -0.3(3) . . . . ?
C8 C3 C4 N11 179.2(2) . . . . ?
C8 C9 C10 N1 -1.8(3) . . . . ?
C10 N1 C2 C3 0.5(3) . . . . ?
N11 C4 C5 C6 -178.6(2) . . . . ?
N11 C12 N14 C15 178.8(2) . . . . ?
C12 N14 C15 C16 82.1(3) . . . . ?
O13 C12 N14 C15 -0.4(4) . . . . ?
N14 C15 C16 C17 -173.8(2) . . . . ?
C15 C16 C17 C18 179.1(2) . . . . ?
C16 C17 C18 C19 172.2(2) . . . . ?
C17 C18 C19 C20 -174.8(3) . . . . ?
N31 C32 C33 C34 -178.3(2) . . . . ?
N31 C32 C33 C38 1.3(3) . . . . ?
C32 N31 C40 C39 0.7(3) . . . . ?
C32 C33 C34 C35 178.9(2) . . . . ?
C32 C33 C34 N41 -1.1(3) . . . . ?
C32 C33 C38 C37 -179.9(2) . . . . ?
C32 C33 C38 C39 -0.1(3) . . . . ?
C33 C34 C35 C36 1.1(4) . . . . ?
C33 C34 N41 C42 -150.2(2) . . . . ?
C33 C38 C39 C40 -0.7(4) . . . . ?
C34 C33 C38 C37 -0.3(3) . . . . ?
C34 C33 C38 C39 179.5(2) . . . . ?
C34 C35 C36 C37 -0.6(4) . . . . ?
C34 N41 C42 O43 -10.8(4) . . . . ?
C34 N41 C42 N44 168.2(2) . . . . ?
C35 C34 N41 C42 29.8(4) . . . . ?
C35 C36 C37 C38 -0.4(4) . . . . ?
C36 C37 C38 C33 0.8(4) . . . . ?
C36 C37 C38 C39 -179.0(3) . . . . ?
C37 C38 C39 C40 179.1(2) . . . . ?
C38 C33 C34 C35 -0.7(3) . . . . ?
C38 C33 C34 N41 179.3(2) . . . . ?
C38 C39 C40 N31 0.5(4) . . . . ?
C40 N31 C32 C33 -1.6(3) . . . . ?
N41 C34 C35 C36 -178.9(2) . . . . ?
N41 C42 N44 C45 -174.8(2) . . . . ?
C42 N44 C45 C46 -102.7(3) . . . . ?
O43 C42 N44 C45 4.2(4) . . . . ?
N44 C45 C46 C47 -177.9(2) . . . . ?
C45 C46 C47 C48 -177.9(2) . . . . ?
C46 C47 C48 C49 176.5(2) . . . . ?
C47 C48 C49 C50 -176.9(2) . . . . ?

_shelx_res_file                  
;
TITL pag22_s2540_fr248 in P21/c #14
    pag22_s2540_fr248.res
    created by SHELXL-2018/3 at 14:22:16 on 04-Jul-2023
REM reset to P21/c #14
CELL 0.71073 13.2034 14.3873 17.2377 90 93.4308 90
ZERR 2 0.003 0.0032 0.004 0 0.0056 0
LATT 1
SYMM -X,0.5+Y,0.5-Z
SFAC C H B F N O Pt
UNIT 128 168 4 16 24 8 2

L.S. 12
PLAN  20
SIZE 0.195 0.27 0.9
TEMP -173.15
CONF
HTAB N41 F65
HTAB N11 F62
HTAB N14 F63
HTAB N44 F65
BOND
MORE -1
BOND $H
fmap 2
acta
SHEL 1000 0.77
REM <olex2.extras>
REM <HklSrc "%.\\pag22_s2540_fr248.hkl">
REM </olex2.extras>

WGHT    0.013400    4.306500
FVAR       0.08537
PT1   7    0.500000    0.000000    0.000000    10.50000    0.00991    0.01379 =
         0.01225    0.00033    0.00225    0.00023
N1    5    0.435047   -0.036386    0.098730    11.00000    0.01214    0.01437 =
         0.01396   -0.00036    0.00211    0.00040
C2    1    0.480651   -0.015574    0.167355    11.00000    0.01171    0.01353 =
         0.01769    0.00000    0.00154    0.00126
AFIX  43
H2    2    0.543857    0.016084    0.168339    11.00000   -1.20000
AFIX   0
C3    1    0.440094   -0.038033    0.238572    11.00000    0.01322    0.01302 =
         0.01646    0.00133    0.00276    0.00155
C4    1    0.490529   -0.016510    0.312696    11.00000    0.01453    0.01510 =
         0.01862    0.00134    0.00197    0.00239
C5    1    0.442915   -0.040280    0.379145    11.00000    0.02157    0.02056 =
         0.01397    0.00186    0.00326    0.00171
AFIX  43
H5    2    0.474590   -0.025903    0.428626    11.00000   -1.20000
AFIX   0
C6    1    0.348299   -0.085422    0.374599    11.00000    0.02326    0.02220 =
         0.01800    0.00304    0.00911   -0.00104
AFIX  43
H6    2    0.317843   -0.101422    0.421336    11.00000   -1.20000
AFIX   0
C7    1    0.298932   -0.106934    0.305250    11.00000    0.01715    0.02059 =
         0.02288    0.00080    0.00694   -0.00430
AFIX  43
H7    2    0.235089   -0.137538    0.303774    11.00000   -1.20000
AFIX   0
C8    1    0.343722   -0.083234    0.235694    11.00000    0.01601    0.01295 =
         0.01880    0.00056    0.00427    0.00131
C9    1    0.297207   -0.103632    0.161694    11.00000    0.01403    0.01474 =
         0.02298   -0.00028    0.00305   -0.00202
AFIX  43
H9    2    0.232803   -0.133269    0.157935    11.00000   -1.20000
AFIX   0
C10   1    0.343414   -0.081403    0.095873    11.00000    0.01512    0.01680 =
         0.01643   -0.00249    0.00153   -0.00091
AFIX  43
H10   2    0.311546   -0.097394    0.046816    11.00000   -1.20000
AFIX   0
N11   5    0.585585    0.026722    0.313978    11.00000    0.01608    0.03189 =
         0.01334    0.00052    0.00417   -0.00334
H11   2    0.615897    0.029172    0.272680    11.00000   -1.20000
C12   1    0.633731    0.073296    0.376444    11.00000    0.01603    0.02564 =
         0.01729    0.00217   -0.00052    0.00068
O13   6    0.602133    0.074286    0.441594    11.00000    0.02766    0.04881 =
         0.01674   -0.00421    0.00385   -0.01164
N14   5    0.718914    0.118853    0.358583    11.00000    0.02156    0.03473 =
         0.01814    0.00168    0.00084   -0.00580
H14   2    0.735010    0.119656    0.313266    11.00000   -1.20000
C15   1    0.776920    0.172393    0.417357    11.00000    0.02114    0.02427 =
         0.02729    0.00314   -0.00168   -0.00342
AFIX  23
H15A  2    0.729227    0.205059    0.450176    11.00000   -1.20000
H15B  2    0.816794    0.220144    0.391246    11.00000   -1.20000
AFIX   0
C16   1    0.848553    0.113825    0.469120    11.00000    0.02025    0.01997 =
         0.02430   -0.00115    0.00133   -0.00201
AFIX  23
H16A  2    0.901187    0.086783    0.437335    11.00000   -1.20000
H16B  2    0.810092    0.061873    0.490883    11.00000   -1.20000
AFIX   0
C17   1    0.900029    0.169399    0.535676    11.00000    0.02174    0.02042 =
         0.02413   -0.00155    0.00268   -0.00349
AFIX  23
H17A  2    0.939474    0.220711    0.513931    11.00000   -1.20000
H17B  2    0.847404    0.197301    0.566986    11.00000   -1.20000
AFIX   0
C18   1    0.970535    0.110028    0.588259    11.00000    0.03051    0.02295 =
         0.02736   -0.00011   -0.00315   -0.00378
AFIX  23
H18A  2    0.929258    0.064088    0.615216    11.00000   -1.20000
H18B  2    1.016545    0.075115    0.555558    11.00000   -1.20000
AFIX   0
C19   1    1.034116    0.164446    0.648706    11.00000    0.04711    0.03340 =
         0.03535   -0.00284   -0.01465   -0.00813
AFIX  23
H19A  2    0.988652    0.194555    0.684814    11.00000   -1.20000
H19B  2    1.071102    0.214098    0.622449    11.00000   -1.20000
AFIX   0
C20   1    1.110141    0.103789    0.695106    11.00000    0.07750    0.05110 =
         0.05107    0.00424   -0.03915   -0.00835
AFIX 137
H20A  2    1.157202    0.075822    0.659947    11.00000   -1.50000
H20B  2    1.073989    0.054557    0.721371    11.00000   -1.50000
H20C  2    1.148221    0.141901    0.733900    11.00000   -1.50000
AFIX   0
N31   5    0.584965   -0.116820    0.007782    11.00000    0.01512    0.01439 =
         0.01326    0.00044    0.00383   -0.00125
C32   1    0.680388   -0.111682    0.036426    11.00000    0.01466    0.01535 =
         0.01368    0.00023    0.00480   -0.00113
AFIX  43
H32   2    0.708140   -0.052229    0.048866    11.00000   -1.20000
AFIX   0
C33   1    0.742305   -0.190721    0.049174    11.00000    0.01586    0.01681 =
         0.01557    0.00035    0.00664    0.00224
C34   1    0.844674   -0.184327    0.082139    11.00000    0.01592    0.01901 =
         0.02162    0.00063    0.00604    0.00228
C35   1    0.899414   -0.265249    0.093830    11.00000    0.01617    0.02459 =
         0.03319    0.00459    0.00493    0.00410
AFIX  43
H35   2    0.966790   -0.262740    0.116389    11.00000   -1.20000
AFIX   0
C36   1    0.856001   -0.351461    0.072526    11.00000    0.02570    0.01657 =
         0.04340    0.00587    0.01125    0.00927
AFIX  43
H36   2    0.895592   -0.406105    0.080737    11.00000   -1.20000
AFIX   0
C37   1    0.759317   -0.359935    0.040529    11.00000    0.02579    0.01388 =
         0.03857   -0.00031    0.00924    0.00158
AFIX  43
H37   2    0.732377   -0.419230    0.026499    11.00000   -1.20000
AFIX   0
C38   1    0.700262   -0.278987    0.028723    11.00000    0.01860    0.01580 =
         0.02403   -0.00016    0.00846    0.00106
C39   1    0.598880   -0.281147   -0.002959    11.00000    0.02276    0.01476 =
         0.03012   -0.00412    0.00371   -0.00390
AFIX  43
H39   2    0.568780   -0.338932   -0.017810    11.00000   -1.20000
AFIX   0
C40   1    0.544100   -0.201601   -0.012387    11.00000    0.01755    0.02088 =
         0.02119   -0.00295    0.00116   -0.00330
AFIX  43
H40   2    0.476019   -0.204821   -0.033409    11.00000   -1.20000
AFIX   0
N41   5    0.883356   -0.096634    0.100601    11.00000    0.01302    0.01957 =
         0.03558   -0.00419    0.00045    0.00380
H41   2    0.846705   -0.054794    0.107502    11.00000   -1.20000
C42   1    0.984508   -0.068822    0.100454    11.00000    0.01540    0.02634 =
         0.02605   -0.00115   -0.00031   -0.00010
O43   6    1.054075   -0.123527    0.094302    11.00000    0.01654    0.02801 =
         0.05261   -0.00365    0.00418    0.00209
N44   5    0.996137    0.024130    0.106552    11.00000    0.01530    0.02249 =
         0.04511   -0.00456   -0.00124   -0.00019
H44   2    0.942856    0.059161    0.103366    11.00000   -1.20000
C45   1    1.094232    0.068931    0.101096    11.00000    0.02103    0.02588 =
         0.03160   -0.00068    0.00118   -0.00504
AFIX  23
H45A  2    1.085500    0.124548    0.067544    11.00000   -1.20000
H45B  2    1.140314    0.025655    0.075778    11.00000   -1.20000
AFIX   0
C46   1    1.143623    0.098220    0.179406    11.00000    0.01677    0.02204 =
         0.02703   -0.00088    0.00257   -0.00093
AFIX  23
H46A  2    1.155676    0.042606    0.212500    11.00000   -1.20000
H46B  2    1.097222    0.140130    0.205849    11.00000   -1.20000
AFIX   0
C47   1    1.244382    0.148048    0.169424    11.00000    0.01970    0.02083 =
         0.02572   -0.00166    0.00372   -0.00244
AFIX  23
H47A  2    1.288812    0.106688    0.140593    11.00000   -1.20000
H47B  2    1.231120    0.204363    0.137410    11.00000   -1.20000
AFIX   0
C48   1    1.300456    0.176420    0.245129    11.00000    0.01924    0.02317 =
         0.02562   -0.00207    0.00465   -0.00024
AFIX  23
H48A  2    1.310537    0.120914    0.278648    11.00000   -1.20000
H48B  2    1.258300    0.221205    0.272563    11.00000   -1.20000
AFIX   0
C49   1    1.403573    0.220592    0.232818    11.00000    0.02421    0.02361 =
         0.02753   -0.00226    0.00644   -0.00431
AFIX  23
H49A  2    1.444355    0.177186    0.202850    11.00000   -1.20000
H49B  2    1.393221    0.278049    0.201749    11.00000   -1.20000
AFIX   0
C50   1    1.461782    0.244064    0.308540    11.00000    0.02502    0.02622 =
         0.03518   -0.00221    0.00283   -0.00559
AFIX 137
H50A  2    1.531115    0.262461    0.298070    11.00000   -1.50000
H50B  2    1.463900    0.189498    0.342629    11.00000   -1.50000
H50C  2    1.428042    0.295437    0.333977    11.00000   -1.50000
AFIX   0

B61   3    0.737862    0.117500    0.147396    11.00000    0.02055    0.03148 =
         0.02363    0.00195    0.00785    0.00777
F62   4    0.724461    0.033780    0.184100    11.00000    0.03106    0.03299 =
         0.03404    0.00050    0.00705   -0.00239
F63   4    0.802336    0.172861    0.198074    11.00000    0.04980    0.04194 =
         0.04507   -0.00630   -0.00578   -0.01105
F64   4    0.648393    0.161098    0.132721    11.00000    0.03158    0.04136 =
         0.07189   -0.00568   -0.00095    0.01136
F65   4    0.787037    0.101348    0.080265    11.00000    0.03687    0.03847 =
         0.02871   -0.00005    0.00872   -0.00319
HKLF 4


REM  pag22_s2540_fr248 in P21/c #14
REM wR2 = 0.0594, GooF = S = 1.074, Restrained GooF = 1.074 for all data
REM R1 = 0.0242 for 6348 Fo > 4sig(Fo) and 0.0318 for all 7499 data
REM 426 parameters refined using 0 restraints

END

WGHT      0.0134      4.3062

REM Highest difference peak  1.041,  deepest hole -0.653,  1-sigma level  0.077
Q1    1   0.5047  0.0019  0.0484  11.00000  0.05    1.04
Q2    1   0.5607  0.0068  0.0195  11.00000  0.05    1.00
Q3    1   0.6583  0.1669  0.1978  11.00000  0.05    0.60
Q4    1   0.4408 -0.0015  0.0593  11.00000  0.05    0.58
Q5    1   0.6979  0.1911  0.0931  11.00000  0.05    0.46
Q6    1   0.9976 -0.0026  0.1589  11.00000  0.05    0.46
Q7    1   1.0422 -0.1438  0.1701  11.00000  0.05    0.40
Q8    1   0.7088  0.0825  0.1431  11.00000  0.05    0.38
Q9    1   0.4468 -0.0053  0.1283  11.00000  0.05    0.37
Q10   1   0.7226 -0.3200  0.0396  11.00000  0.05    0.36
Q11   1   0.6274 -0.1212  0.0291  11.00000  0.05    0.36
Q12   1   0.7055 -0.1532  0.0525  11.00000  0.05    0.35
Q13   1   0.3941 -0.0633  0.2363  11.00000  0.05    0.35
Q14   1   0.7247 -0.2369  0.0399  11.00000  0.05    0.34
Q15   1   0.3193 -0.0876  0.1990  11.00000  0.05    0.34
Q16   1   1.3657  0.2865  0.2370  11.00000  0.05    0.34
Q17   1   0.5374  0.0057  0.3175  11.00000  0.05    0.33
Q18   1   0.8041 -0.3487  0.0631  11.00000  0.05    0.33
Q19   1   0.3833 -0.0408  0.0854  11.00000  0.05    0.33
Q20   1   0.7715  0.1267  0.1450  11.00000  0.05    0.33
;
_shelx_res_checksum              94482
_olex2_submission_special_instructions 'No special instructions were received'
####################################################################### 
# 
# This file contains crystal structure data downloaded from the 
# Cambridge Structural Database (CSD) hosted by the Cambridge 
# Crystallographic Data Centre (CCDC).
# 
# Full information about CCDC data access policies and citation 
# guidelines are available at http://www.ccdc.cam.ac.uk/access/V1 
# 
# Audit and citation data items may have been added by the CCDC. 
# Please retain this information to preserve the provenance of 
# this file and to allow appropriate attribution of the data. 
# 
#######################################################################

data_pag22_s2619_sn1002
_database_code_depnum_ccdc_archive 'CCDC 2333222'
loop_
_audit_author_name
_audit_author_address
'Mohamed Metwaly'
;The University of Sydney
Australia
;
_audit_update_record             
;
2024-02-16 deposited with the CCDC.	2024-06-21 downloaded from the CCDC.
;
_audit_creation_date             2024-02-07
_audit_creation_method           
;
Olex2 1.5
(compiled 2023.08.24 svn.re1ec1418 for OlexSys, GUI svn.r6817)
;
_shelx_SHELXL_version_number     2018/3
loop_
_audit_author_email
?
_chemical_name_common            ?
_chemical_name_systematic        ?
_chemical_formula_moiety         'C52 H60 N12 O4 Pt, 2(B F4)'
_chemical_formula_sum            'C52 H60 B2 F8 N12 O4 Pt'
_chemical_formula_weight         1285.83
_chemical_melting_point          ?
_chemical_oxdiff_formula         'C52 H60 B2 F8 N12 O4 Pt'
_chemical_oxdiff_usercomment     'propyl Pt'
loop_
_atom_type_symbol
_atom_type_description
_atom_type_scat_dispersion_real
_atom_type_scat_dispersion_imag
_atom_type_scat_source
C C 0.0033 0.0016 'International Tables Vol C Tables 4.2.6.8 and 6.1.1.4'
H H 0.0000 0.0000 'International Tables Vol C Tables 4.2.6.8 and 6.1.1.4'
B B 0.0013 0.0007 'International Tables Vol C Tables 4.2.6.8 and 6.1.1.4'
F F 0.0171 0.0103 'International Tables Vol C Tables 4.2.6.8 and 6.1.1.4'
N N 0.0061 0.0033 'International Tables Vol C Tables 4.2.6.8 and 6.1.1.4'
O O 0.0106 0.0060 'International Tables Vol C Tables 4.2.6.8 and 6.1.1.4'
Pt Pt -1.7033 8.3905 'International Tables Vol C Tables 4.2.6.8 and 6.1.1.4'

_shelx_space_group_comment       
;
The symmetry employed for this shelxl refinement is uniquely defined
by the following loop, which should always be used as a source of
symmetry information in preference to the above space-group names.
They are only intended as comments.
;
_space_group_crystal_system      monoclinic
_space_group_IT_number           14
_space_group_name_H-M_alt        'P 1 21/c 1'
_space_group_name_Hall           '-P 2ybc'
loop_
_space_group_symop_operation_xyz
'x, y, z'
'-x, y+1/2, -z+1/2'
'-x, -y, -z'
'x, -y-1/2, z-1/2'

_cell_length_a                   12.1096(12)
_cell_length_b                   19.8229(13)
_cell_length_c                   11.4298(12)
_cell_angle_alpha                90
_cell_angle_beta                 106.062(11)
_cell_angle_gamma                90
_cell_volume                     2636.6(4)
_cell_formula_units_Z            2
_cell_measurement_reflns_used    5197
_cell_measurement_temperature    100(2)
_cell_measurement_theta_max      25.7040
_cell_measurement_theta_min      2.1080
_shelx_estimated_absorpt_T_max   0.920
_shelx_estimated_absorpt_T_min   0.732
_exptl_absorpt_coefficient_mu    2.748
_exptl_absorpt_correction_T_max  1.000
_exptl_absorpt_correction_T_min  0.797
_exptl_absorpt_correction_type   gaussian
_exptl_absorpt_process_details   
;
CrysAlisPro 1.171.42.67a (Rigaku Oxford Diffraction, 2022)
Numerical absorption correction based on gaussian integration over
a multifaceted crystal model
Empirical absorption correction using spherical harmonics,
implemented in SCALE3 ABSPACK scaling algorithm.
;
_exptl_absorpt_special_details   ?
_exptl_crystal_colour            'clear light yellow'
_exptl_crystal_colour_lustre     clear
_exptl_crystal_colour_modifier   light
_exptl_crystal_colour_primary    yellow
_exptl_crystal_density_diffrn    1.620
_exptl_crystal_density_meas      ?
_exptl_crystal_density_method    ?
_exptl_crystal_description       block
_exptl_crystal_F_000             1296
loop_
_exptl_crystal_face_index_h
_exptl_crystal_face_index_k
_exptl_crystal_face_index_l
_exptl_crystal_face_perp_dist
-3 21 -9 0.0290
10 -13 -13 0.0386
-6 -8 15 0.0220
-10 18 10 0.0328
-16 2 0 0.0114
16 -1 0 0.0183
5 -25 4 0.0423

_exptl_crystal_size_max          0.121
_exptl_crystal_size_mid          0.072
_exptl_crystal_size_min          0.031
loop_
_exptl_oxdiff_crystal_face_indexfrac_h
_exptl_oxdiff_crystal_face_indexfrac_k
_exptl_oxdiff_crystal_face_indexfrac_l
_exptl_oxdiff_crystal_face_x
_exptl_oxdiff_crystal_face_y
_exptl_oxdiff_crystal_face_z
-3.0001 21.0000 -9.0001 -0.9594 -0.0747 -0.2642
9.9999 -12.9999 -13.0000 -0.2357 -0.0350 0.9759
-5.9999 -8.0000 15.0001 0.8437 0.1862 -0.4597
-9.9999 17.9999 10.0000 -0.0247 -0.0040 -0.9924
-16.0002 2.0002 0.0000 -0.3399 0.7903 -0.4644
16.0002 -1.0002 -0.0000 0.3196 -0.8091 0.4418
5.0000 -24.9999 4.0001 0.8139 0.1379 0.5685

_exptl_transmission_factor_max   ?
_exptl_transmission_factor_min   ?
_diffrn_reflns_av_R_equivalents  0.2593
_diffrn_reflns_av_unetI/netI     0.1535
_diffrn_reflns_Laue_measured_fraction_full 1.000
_diffrn_reflns_Laue_measured_fraction_max 1.000
_diffrn_reflns_limit_h_max       14
_diffrn_reflns_limit_h_min       -14
_diffrn_reflns_limit_k_max       23
_diffrn_reflns_limit_k_min       -23
_diffrn_reflns_limit_l_max       13
_diffrn_reflns_limit_l_min       -13
_diffrn_reflns_number            39122
_diffrn_reflns_point_group_measured_fraction_full 1.000
_diffrn_reflns_point_group_measured_fraction_max 1.000
_diffrn_reflns_theta_full        25.025
_diffrn_reflns_theta_max         25.025
_diffrn_reflns_theta_min         2.029
_diffrn_ambient_environment      N~2~
_diffrn_ambient_temperature      100(2)
_diffrn_detector                 'CCD plate'
_diffrn_detector_area_resol_mean 5.2930
_diffrn_detector_type            Atlas
_diffrn_measured_fraction_theta_full 1.000
_diffrn_measured_fraction_theta_max 1.000
_diffrn_measurement_details      
;
List of Runs (angles in degrees, time in seconds):

  # Type    Start    End  Width  t~exp~   \w     \q     \k     \f   Frames
#--------------------------------------------------------------------------
  1  \w    -41.00  66.00   1.00   45.00    --  -11.94  38.00-120.00  107
  2  \w    -76.00 106.00   1.00   45.00    --   14.91   0.00-180.00  182
  3  \w    -42.00  23.00   1.00   45.00    --  -11.94 -77.00 -90.00   65
  4  \w    -42.00  23.00   1.00   45.00    --  -11.94 -77.00 150.00   65
  5  \w    -15.00  30.00   1.00   45.00    --  -11.94 -99.00 150.00   45
  6  \w    -15.00  57.00   1.00   45.00    --   14.91 -99.00 150.00   72
  7  \w    -15.00  57.00   1.00   45.00    --   14.91 -99.00   0.00   72
  8  \w    -63.00  44.00   1.00   45.00    --   14.91 -38.00  60.00  107
  9  \w    -42.00 -21.00   1.00   45.00    --  -11.94 -77.00  30.00   21
;
_diffrn_measurement_device       'four-circle diffractometer'
_diffrn_measurement_device_type  'SuperNova, Dual, Cu at home/near, Atlas'
_diffrn_measurement_method       '\w scans'
_diffrn_orient_matrix_type       
'CrysAlisPro convention (1999,Acta A55,543-557)'
_diffrn_orient_matrix_UB_11      0.0187000000
_diffrn_orient_matrix_UB_12      -0.0203569000
_diffrn_orient_matrix_UB_13      0.0528721000
_diffrn_orient_matrix_UB_21      -0.0517418000
_diffrn_orient_matrix_UB_22      -0.0187960000
_diffrn_orient_matrix_UB_23      -0.0183108000
_diffrn_orient_matrix_UB_31      0.0261940000
_diffrn_orient_matrix_UB_32      -0.0226628000
_diffrn_orient_matrix_UB_33      -0.0322552000
_diffrn_radiation_monochromator  mirror
_diffrn_radiation_probe          x-ray
_diffrn_radiation_type           'Mo K\a'
_diffrn_radiation_wavelength     0.71073
_diffrn_source                   'micro-focus sealed X-ray tube'
_diffrn_source_type              'SuperNova (Mo) X-ray Source'
_reflns_Friedel_coverage         0.000
_reflns_Friedel_fraction_full    .
_reflns_Friedel_fraction_max     .
_reflns_number_gt                2732
_reflns_number_total             4655
_reflns_special_details          
;
 Reflections were merged by SHELXL according to the crystal
 class for the calculation of statistics and refinement.
 
 _reflns_Friedel_fraction is defined as the number of unique
 Friedel pairs measured divided by the number that would be
 possible theoretically, ignoring centric projections and
 systematic absences.
;
_reflns_threshold_expression     'I > 2\s(I)'
_computing_cell_refinement       'CrysAlisPro 1.171.42.67a (Rigaku OD, 2022)'
_computing_data_collection       'CrysAlisPro 1.171.42.67a (Rigaku OD, 2022)'
_computing_data_reduction        'CrysAlisPro 1.171.42.67a (Rigaku OD, 2022)'
_computing_molecular_graphics    'Olex2 1.5 (Dolomanov et al., 2009)'
_computing_publication_material  'Olex2 1.5 (Dolomanov et al., 2009)'
_computing_structure_refinement  'SHELXL 2018/3 (Sheldrick, 2015)'
_computing_structure_solution    'olex2.solve 1.5 (Bourhis et al., 2015)'
_refine_diff_density_max         1.420
_refine_diff_density_min         -1.939
_refine_diff_density_rms         0.199
_refine_ls_extinction_coef       .
_refine_ls_extinction_method     none
_refine_ls_goodness_of_fit_ref   0.989
_refine_ls_hydrogen_treatment    mixed
_refine_ls_matrix_type           full
_refine_ls_number_parameters     372
_refine_ls_number_reflns         4655
_refine_ls_number_restraints     6
_refine_ls_R_factor_all          0.1254
_refine_ls_R_factor_gt           0.0660
_refine_ls_restrained_S_all      0.989
_refine_ls_shift/su_max          0.000
_refine_ls_shift/su_mean         0.000
_refine_ls_structure_factor_coef Fsqd
_refine_ls_weighting_details     
'w=1/[\s^2^(Fo^2^)+(0.0564P)^2^] where P=(Fo^2^+2Fc^2^)/3'
_refine_ls_weighting_scheme      calc
_refine_ls_wR_factor_gt          0.1315
_refine_ls_wR_factor_ref         0.1601
_refine_special_details          
;
The N-H distances were restrained to be approximately equal.
;
_olex2_refinement_description    
;
1. Restrained distances
 N41-H41 \\sim N44-H44 \\sim N14-H14 \\sim N11-H11
 with sigma of 0.02
2.a Secondary CH2 refined with riding coordinates:
 C15(H15A,H15B), C16(H16A,H16B), C45(H45A,H45B), C46(H46A,H46B)
2.b Aromatic/amide H refined with riding coordinates:
 C2(H2), C5(H5), C6(H6), C7(H7), C9(H9), C10(H10), C32(H32), C35(H35),
 C36(H36), C37(H37), C39(H39), C40(H40)
2.c Idealised Me refined as rotating group:
 C17(H17A,H17B,H17C), C47(H47A,H47B,H47C)
;
_atom_sites_solution_hydrogens   mixed
_atom_sites_solution_primary     iterative
_atom_sites_solution_secondary   ?
loop_
_atom_site_label
_atom_site_type_symbol
_atom_site_fract_x
_atom_site_fract_y
_atom_site_fract_z
_atom_site_U_iso_or_equiv
_atom_site_adp_type
_atom_site_occupancy
_atom_site_site_symmetry_order
_atom_site_calc_flag
_atom_site_refinement_flags_posn
_atom_site_refinement_flags_adp
_atom_site_refinement_flags_occupancy
_atom_site_disorder_assembly
_atom_site_disorder_group
N1 N 0.5492(8) 0.4020(4) 0.5172(7) 0.025(2) Uani 1 1 d . . . . .
Pt1 Pt 0.500000 0.500000 0.500000 0.0215(2) Uani 1 2 d S . P . .
C2 C 0.5088(9) 0.3593(5) 0.5860(9) 0.024(3) Uani 1 1 d . . . . .
H2 H 0.457516 0.375544 0.629236 0.029 Uiso 1 1 calc R U . . .
C3 C 0.5405(9) 0.2906(5) 0.5958(9) 0.020(2) Uani 1 1 d . . . . .
C4 C 0.4985(10) 0.2439(5) 0.6696(10) 0.028(3) Uani 1 1 d . . . . .
C5 C 0.5243(11) 0.1757(5) 0.6640(10) 0.035(3) Uani 1 1 d . . . . .
H5 H 0.494587 0.143868 0.709478 0.042 Uiso 1 1 calc R U . . .
C6 C 0.5935(12) 0.1538(6) 0.5920(11) 0.045(4) Uani 1 1 d . . . . .
H6 H 0.608207 0.106873 0.588286 0.054 Uiso 1 1 calc R U . . .
C7 C 0.6403(11) 0.1969(5) 0.5273(10) 0.037(3) Uani 1 1 d . . . . .
H7 H 0.690873 0.180679 0.483302 0.044 Uiso 1 1 calc R U . . .
C8 C 0.6127(9) 0.2672(5) 0.5258(9) 0.024(2) Uani 1 1 d . . . . .
C9 C 0.6580(10) 0.3153(5) 0.4617(9) 0.027(3) Uani 1 1 d . . . . .
H9 H 0.712732 0.301766 0.420657 0.033 Uiso 1 1 calc R U . . .
C10 C 0.6250(10) 0.3798(5) 0.4575(10) 0.031(3) Uani 1 1 d . . . . .
H10 H 0.655419 0.411076 0.411485 0.037 Uiso 1 1 calc R U . . .
N11 N 0.4313(9) 0.2692(4) 0.7415(8) 0.029(2) Uani 1 1 d D . . . .
H11 H 0.467(9) 0.314(4) 0.777(8) 0.035 Uiso 1 1 d D U . . .
C12 C 0.3660(11) 0.2317(5) 0.8013(10) 0.033(3) Uani 1 1 d . . . . .
O13 O 0.3557(7) 0.1717(3) 0.7959(7) 0.036(2) Uani 1 1 d . . . . .
N14 N 0.3155(8) 0.2718(4) 0.8697(8) 0.032(2) Uani 1 1 d D . . . .
H14 H 0.329(9) 0.319(3) 0.905(9) 0.038 Uiso 1 1 d D U . . .
C15 C 0.2370(10) 0.2405(5) 0.9318(10) 0.030(3) Uani 1 1 d . . . . .
H15A H 0.278407 0.204957 0.987871 0.036 Uiso 1 1 calc R U . . .
H15B H 0.172283 0.218940 0.870797 0.036 Uiso 1 1 calc R U . . .
C16 C 0.1916(11) 0.2913(5) 1.0015(10) 0.037(3) Uani 1 1 d . . . . .
H16A H 0.148598 0.326228 0.945115 0.044 Uiso 1 1 calc R U . . .
H16B H 0.256360 0.313573 1.061154 0.044 Uiso 1 1 calc R U . . .
C17 C 0.1130(12) 0.2588(6) 1.0677(11) 0.046(4) Uani 1 1 d . . . . .
H17A H 0.154476 0.222753 1.120547 0.069 Uiso 1 1 calc R U . . .
H17B H 0.045757 0.239875 1.008241 0.069 Uiso 1 1 calc R U . . .
H17C H 0.088055 0.292834 1.117146 0.069 Uiso 1 1 calc R U . . .
N31 N 0.3586(8) 0.4774(4) 0.3669(8) 0.027(2) Uani 1 1 d . . . . .
C32 C 0.2601(10) 0.4593(5) 0.3916(10) 0.025(3) Uani 1 1 d . . . . .
H32 H 0.261564 0.456559 0.475043 0.030 Uiso 1 1 calc R U . . .
C33 C 0.1577(10) 0.4444(5) 0.3074(10) 0.029(3) Uani 1 1 d . . . . .
C34 C 0.0545(11) 0.4262(5) 0.3400(10) 0.036(3) Uani 1 1 d . . . . .
C35 C -0.0458(11) 0.4157(6) 0.2466(10) 0.038(3) Uani 1 1 d . . . . .
H35 H -0.115053 0.405096 0.266317 0.045 Uiso 1 1 calc R U . . .
C36 C -0.0466(12) 0.4206(6) 0.1245(12) 0.046(3) Uani 1 1 d . . . . .
H36 H -0.116355 0.413697 0.062532 0.055 Uiso 1 1 calc R U . . .
C37 C 0.0542(11) 0.4355(5) 0.0920(11) 0.037(3) Uani 1 1 d . . . . .
H37 H 0.052995 0.436567 0.008576 0.044 Uiso 1 1 calc R U . . .
C38 C 0.1569(10) 0.4490(5) 0.1823(10) 0.028(3) Uani 1 1 d . . . . .
C39 C 0.2584(10) 0.4674(5) 0.1562(10) 0.029(3) Uani 1 1 d . . . . .
H39 H 0.259446 0.469678 0.073520 0.035 Uiso 1 1 calc R U . . .
C40 C 0.3573(10) 0.4823(5) 0.2459(10) 0.027(3) Uani 1 1 d . . . . .
H40 H 0.424468 0.495962 0.224674 0.033 Uiso 1 1 calc R U . . .
N41 N 0.0610(9) 0.4230(5) 0.4627(9) 0.035(2) Uani 1 1 d D . . . .
H41 H 0.135(6) 0.416(5) 0.531(7) 0.042 Uiso 1 1 d D U . . .
C42 C -0.0282(11) 0.4093(6) 0.5162(11) 0.036(3) Uani 1 1 d . . . . .
O43 O -0.1273(8) 0.3993(5) 0.4539(8) 0.064(3) Uani 1 1 d . . . . .
N44 N 0.0072(9) 0.4061(5) 0.6386(9) 0.036(3) Uani 1 1 d D . . . .
H44 H 0.094(5) 0.410(6) 0.674(9) 0.043 Uiso 1 1 d D U . . .
C45 C -0.0703(10) 0.3867(5) 0.7089(11) 0.038(3) Uani 1 1 d . . . . .
H45A H -0.147895 0.404307 0.668243 0.046 Uiso 1 1 calc R U . . .
H45B H -0.044369 0.407949 0.790302 0.046 Uiso 1 1 calc R U . . .
C46 C -0.0781(12) 0.3125(5) 0.7246(11) 0.040(3) Uani 1 1 d . . . . .
H46A H -0.000005 0.294218 0.760973 0.047 Uiso 1 1 calc R U . . .
H46B H -0.108889 0.291284 0.643708 0.047 Uiso 1 1 calc R U . . .
C47 C -0.1540(11) 0.2939(6) 0.8046(12) 0.049(4) Uani 1 1 d . . . . .
H47A H -0.234348 0.303142 0.761251 0.073 Uiso 1 1 calc R U . . .
H47B H -0.131901 0.320618 0.879634 0.073 Uiso 1 1 calc R U . . .
H47C H -0.144828 0.245791 0.824959 0.073 Uiso 1 1 calc R U . . .
B61 B 0.3246(14) 0.4478(6) 0.7800(14) 0.040(4) Uani 1 1 d . . . . .
F62 F 0.4196(6) 0.4089(3) 0.8355(6) 0.0489(19) Uani 1 1 d . . . . .
F63 F 0.2462(8) 0.4480(4) 0.8488(7) 0.071(3) Uani 1 1 d . . . . .
F64 F 0.3586(7) 0.5101(3) 0.7589(7) 0.063(2) Uani 1 1 d . . . . .
F65 F 0.2710(6) 0.4166(4) 0.6696(6) 0.051(2) Uani 1 1 d . . . . .

loop_
_atom_site_aniso_label
_atom_site_aniso_U_11
_atom_site_aniso_U_22
_atom_site_aniso_U_33
_atom_site_aniso_U_23
_atom_site_aniso_U_13
_atom_site_aniso_U_12
N1 0.031(5) 0.026(5) 0.019(5) 0.003(4) 0.011(5) -0.010(4)
Pt1 0.0248(3) 0.0184(3) 0.0248(3) 0.0014(3) 0.0125(2) -0.0006(3)
C2 0.020(6) 0.039(7) 0.013(6) -0.001(5) 0.003(5) 0.005(5)
C3 0.025(6) 0.014(5) 0.017(6) -0.006(4) -0.004(5) -0.005(5)
C4 0.024(7) 0.031(6) 0.032(7) -0.003(5) 0.013(6) -0.016(5)
C5 0.052(9) 0.019(6) 0.041(7) 0.007(5) 0.026(7) 0.000(6)
C6 0.063(10) 0.027(6) 0.049(9) 0.003(6) 0.023(8) 0.011(7)
C7 0.048(9) 0.027(6) 0.039(7) -0.006(6) 0.017(7) 0.004(6)
C8 0.013(6) 0.024(6) 0.028(6) 0.003(5) -0.005(5) 0.010(5)
C9 0.027(7) 0.033(6) 0.025(6) 0.004(5) 0.012(6) -0.001(6)
C10 0.033(7) 0.032(7) 0.030(7) 0.001(5) 0.012(6) -0.001(6)
N11 0.040(6) 0.021(5) 0.030(6) 0.002(4) 0.017(5) 0.000(5)
C12 0.039(8) 0.024(6) 0.041(7) 0.006(6) 0.018(6) -0.006(6)
O13 0.049(6) 0.019(4) 0.048(5) -0.001(4) 0.026(5) -0.011(4)
N14 0.037(6) 0.025(5) 0.041(6) 0.003(5) 0.022(5) 0.001(5)
C15 0.029(7) 0.033(6) 0.029(7) 0.009(5) 0.008(6) 0.003(6)
C16 0.037(8) 0.036(7) 0.040(8) 0.005(6) 0.015(6) -0.012(6)
C17 0.055(10) 0.037(7) 0.060(9) 0.007(6) 0.037(8) -0.007(7)
N31 0.033(6) 0.029(5) 0.025(5) 0.008(4) 0.016(5) 0.006(4)
C32 0.030(7) 0.015(6) 0.036(7) 0.001(5) 0.019(6) -0.004(5)
C33 0.033(8) 0.017(6) 0.032(7) 0.006(5) 0.003(6) 0.005(5)
C34 0.045(9) 0.027(6) 0.028(7) -0.004(5) -0.001(7) 0.003(6)
C35 0.038(8) 0.046(7) 0.032(7) 0.011(6) 0.013(7) 0.009(6)
C36 0.038(9) 0.050(8) 0.049(9) -0.012(7) 0.010(7) -0.014(7)
C37 0.042(8) 0.030(7) 0.033(7) -0.005(5) 0.002(6) 0.000(6)
C38 0.029(7) 0.014(5) 0.037(7) 0.001(5) 0.004(6) -0.005(5)
C39 0.033(7) 0.026(6) 0.027(7) 0.009(5) 0.005(6) 0.011(6)
C40 0.028(7) 0.027(6) 0.030(6) 0.002(5) 0.013(6) -0.011(5)
N41 0.027(6) 0.049(6) 0.032(6) -0.005(5) 0.013(5) -0.002(5)
C42 0.038(9) 0.029(6) 0.039(8) 0.001(6) 0.007(7) -0.014(6)
O43 0.022(5) 0.113(8) 0.058(6) 0.016(6) 0.010(5) -0.011(6)
N44 0.037(7) 0.041(6) 0.035(7) 0.009(5) 0.019(6) 0.006(5)
C45 0.029(7) 0.039(7) 0.052(8) -0.006(6) 0.019(7) 0.007(6)
C46 0.055(9) 0.021(6) 0.046(8) -0.010(5) 0.018(7) -0.006(6)
C47 0.040(9) 0.052(8) 0.055(9) 0.011(7) 0.015(7) -0.003(7)
B61 0.057(11) 0.015(7) 0.057(11) 0.009(7) 0.033(9) 0.001(7)
F62 0.055(5) 0.033(4) 0.054(5) -0.001(3) 0.007(4) 0.002(4)
F63 0.073(6) 0.102(7) 0.050(5) -0.001(5) 0.037(5) -0.001(5)
F64 0.071(6) 0.047(5) 0.073(5) 0.006(4) 0.021(5) -0.012(4)
F65 0.054(5) 0.065(5) 0.036(4) -0.011(4) 0.015(4) -0.004(4)

_geom_special_details            
;
 All esds (except the esd in the dihedral angle between two l.s. planes)
 are estimated using the full covariance matrix.  The cell esds are taken
 into account individually in the estimation of esds in distances, angles
 and torsion angles; correlations between esds in cell parameters are only
 used when they are defined by crystal symmetry.  An approximate (isotropic)
 treatment of cell esds is used for estimating esds involving l.s. planes.
;
loop_
_geom_bond_atom_site_label_1
_geom_bond_atom_site_label_2
_geom_bond_distance
_geom_bond_site_symmetry_2
_geom_bond_publ_flag
N1 Pt1 2.025(8) . ?
N1 C2 1.337(12) . ?
N1 C10 1.360(12) . ?
Pt1 N31 2.002(10) 3_666 ?
Pt1 N31 2.002(10) . ?
C2 H2 0.9500 . ?
C2 C3 1.410(13) . ?
C3 C4 1.438(13) . ?
C3 C8 1.416(13) . ?
C4 C5 1.393(14) . ?
C4 N11 1.399(13) . ?
C5 H5 0.9500 . ?
C5 C6 1.396(15) . ?
C6 H6 0.9500 . ?
C6 C7 1.353(15) . ?
C7 H7 0.9500 . ?
C7 C8 1.432(14) . ?
C8 C9 1.402(13) . ?
C9 H9 0.9500 . ?
C9 C10 1.338(14) . ?
C10 H10 0.9500 . ?
N11 H11 1.02(6) . ?
N11 C12 1.394(13) . ?
C12 O13 1.197(12) . ?
C12 N14 1.372(13) . ?
N14 H14 1.02(6) . ?
N14 C15 1.473(13) . ?
C15 H15A 0.9900 . ?
C15 H15B 0.9900 . ?
C15 C16 1.480(14) . ?
C16 H16A 0.9900 . ?
C16 H16B 0.9900 . ?
C16 C17 1.513(14) . ?
C17 H17A 0.9800 . ?
C17 H17B 0.9800 . ?
C17 H17C 0.9800 . ?
N31 C32 1.348(13) . ?
N31 C40 1.383(12) . ?
C32 H32 0.9500 . ?
C32 C33 1.375(16) . ?
C33 C34 1.446(16) . ?
C33 C38 1.429(14) . ?
C34 C35 1.393(16) . ?
C34 N41 1.384(13) . ?
C35 H35 0.9500 . ?
C35 C36 1.397(15) . ?
C36 H36 0.9500 . ?
C36 C37 1.401(16) . ?
C37 H37 0.9500 . ?
C37 C38 1.405(16) . ?
C38 C39 1.391(15) . ?
C39 H39 0.9500 . ?
C39 C40 1.376(15) . ?
C40 H40 0.9500 . ?
N41 H41 1.02(6) . ?
N41 C42 1.407(15) . ?
C42 O43 1.231(14) . ?
C42 N44 1.347(14) . ?
N44 H44 1.02(6) . ?
N44 C45 1.447(13) . ?
C45 H45A 0.9900 . ?
C45 H45B 0.9900 . ?
C45 C46 1.488(14) . ?
C46 H46A 0.9900 . ?
C46 H46B 0.9900 . ?
C46 C47 1.511(14) . ?
C47 H47A 0.9800 . ?
C47 H47B 0.9800 . ?
C47 H47C 0.9800 . ?
B61 F62 1.384(17) . ?
B61 F63 1.391(15) . ?
B61 F64 1.346(14) . ?
B61 F65 1.393(17) . ?

loop_
_geom_angle_atom_site_label_1
_geom_angle_atom_site_label_2
_geom_angle_atom_site_label_3
_geom_angle
_geom_angle_site_symmetry_1
_geom_angle_site_symmetry_3
_geom_angle_publ_flag
C2 N1 Pt1 121.3(7) . . ?
C2 N1 C10 119.9(9) . . ?
C10 N1 Pt1 118.9(6) . . ?
N1 Pt1 N1 180.0 3_666 . ?
N31 Pt1 N1 88.5(3) 3_666 . ?
N31 Pt1 N1 88.5(3) . 3_666 ?
N31 Pt1 N1 91.5(3) 3_666 3_666 ?
N31 Pt1 N1 91.5(3) . . ?
N31 Pt1 N31 180.0 3_666 . ?
N1 C2 H2 119.3 . . ?
N1 C2 C3 121.4(9) . . ?
C3 C2 H2 119.3 . . ?
C2 C3 C4 122.3(9) . . ?
C2 C3 C8 118.0(9) . . ?
C8 C3 C4 119.6(9) . . ?
C5 C4 C3 118.5(9) . . ?
C5 C4 N11 123.3(9) . . ?
N11 C4 C3 118.2(9) . . ?
C4 C5 H5 119.7 . . ?
C4 C5 C6 120.6(10) . . ?
C6 C5 H5 119.7 . . ?
C5 C6 H6 118.8 . . ?
C7 C6 C5 122.4(10) . . ?
C7 C6 H6 118.8 . . ?
C6 C7 H7 120.3 . . ?
C6 C7 C8 119.4(10) . . ?
C8 C7 H7 120.3 . . ?
C3 C8 C7 119.4(9) . . ?
C9 C8 C3 117.6(9) . . ?
C9 C8 C7 123.0(9) . . ?
C8 C9 H9 119.6 . . ?
C10 C9 C8 120.8(10) . . ?
C10 C9 H9 119.6 . . ?
N1 C10 H10 119.1 . . ?
C9 C10 N1 121.9(10) . . ?
C9 C10 H10 119.1 . . ?
C4 N11 H11 107(6) . . ?
C12 N11 C4 126.8(9) . . ?
C12 N11 H11 120(5) . . ?
O13 C12 N11 124.7(10) . . ?
O13 C12 N14 123.3(10) . . ?
N14 C12 N11 112.0(9) . . ?
C12 N14 H14 135(6) . . ?
C12 N14 C15 118.6(9) . . ?
C15 N14 H14 105(6) . . ?
N14 C15 H15A 109.5 . . ?
N14 C15 H15B 109.5 . . ?
N14 C15 C16 110.9(9) . . ?
H15A C15 H15B 108.0 . . ?
C16 C15 H15A 109.5 . . ?
C16 C15 H15B 109.5 . . ?
C15 C16 H16A 109.4 . . ?
C15 C16 H16B 109.4 . . ?
C15 C16 C17 111.0(9) . . ?
H16A C16 H16B 108.0 . . ?
C17 C16 H16A 109.4 . . ?
C17 C16 H16B 109.4 . . ?
C16 C17 H17A 109.5 . . ?
C16 C17 H17B 109.5 . . ?
C16 C17 H17C 109.5 . . ?
H17A C17 H17B 109.5 . . ?
H17A C17 H17C 109.5 . . ?
H17B C17 H17C 109.5 . . ?
C32 N31 Pt1 121.4(7) . . ?
C32 N31 C40 117.6(10) . . ?
C40 N31 Pt1 121.0(7) . . ?
N31 C32 H32 117.0 . . ?
N31 C32 C33 126.1(10) . . ?
C33 C32 H32 117.0 . . ?
C32 C33 C34 123.3(10) . . ?
C32 C33 C38 116.3(10) . . ?
C38 C33 C34 120.4(11) . . ?
C35 C34 C33 118.2(10) . . ?
N41 C34 C33 117.5(11) . . ?
N41 C34 C35 124.3(11) . . ?
C34 C35 H35 119.4 . . ?
C34 C35 C36 121.3(11) . . ?
C36 C35 H35 119.4 . . ?
C35 C36 H36 119.5 . . ?
C35 C36 C37 120.9(13) . . ?
C37 C36 H36 119.5 . . ?
C36 C37 H37 119.9 . . ?
C36 C37 C38 120.3(11) . . ?
C38 C37 H37 119.9 . . ?
C37 C38 C33 118.9(10) . . ?
C39 C38 C33 117.9(11) . . ?
C39 C38 C37 123.2(11) . . ?
C38 C39 H39 118.8 . . ?
C40 C39 C38 122.4(10) . . ?
C40 C39 H39 118.8 . . ?
N31 C40 H40 120.1 . . ?
C39 C40 N31 119.7(10) . . ?
C39 C40 H40 120.1 . . ?
C34 N41 H41 125(6) . . ?
C34 N41 C42 127.9(11) . . ?
C42 N41 H41 105(6) . . ?
O43 C42 N41 121.5(11) . . ?
O43 C42 N44 124.9(11) . . ?
N44 C42 N41 113.5(11) . . ?
C42 N44 H44 114(6) . . ?
C42 N44 C45 121.4(11) . . ?
C45 N44 H44 124(6) . . ?
N44 C45 H45A 108.8 . . ?
N44 C45 H45B 108.8 . . ?
N44 C45 C46 113.8(9) . . ?
H45A C45 H45B 107.7 . . ?
C46 C45 H45A 108.8 . . ?
C46 C45 H45B 108.8 . . ?
C45 C46 H46A 109.1 . . ?
C45 C46 H46B 109.1 . . ?
C45 C46 C47 112.6(9) . . ?
H46A C46 H46B 107.8 . . ?
C47 C46 H46A 109.1 . . ?
C47 C46 H46B 109.1 . . ?
C46 C47 H47A 109.5 . . ?
C46 C47 H47B 109.5 . . ?
C46 C47 H47C 109.5 . . ?
H47A C47 H47B 109.5 . . ?
H47A C47 H47C 109.5 . . ?
H47B C47 H47C 109.5 . . ?
F62 B61 F63 110.6(11) . . ?
F62 B61 F65 106.7(10) . . ?
F63 B61 F65 107.0(12) . . ?
F64 B61 F62 109.8(12) . . ?
F64 B61 F63 112.9(10) . . ?
F64 B61 F65 109.6(11) . . ?

loop_
_geom_hbond_atom_site_label_D
_geom_hbond_atom_site_label_H
_geom_hbond_atom_site_label_A
_geom_hbond_distance_DH
_geom_hbond_distance_HA
_geom_hbond_distance_DA
_geom_hbond_angle_DHA
_geom_hbond_site_symmetry_A
_geom_hbond_publ_flag
N11 H11 F62 1.02(6) 2.13(8) 2.988(10) 141(8) . yes
N14 H14 F62 1.02(6) 2.34(8) 3.064(11) 127(7) . yes
N41 H41 F65 1.02(6) 1.95(6) 2.958(13) 170(9) . yes
N44 H44 F65 1.02(6) 2.16(7) 3.122(12) 156(8) . yes

loop_
_geom_torsion_atom_site_label_1
_geom_torsion_atom_site_label_2
_geom_torsion_atom_site_label_3
_geom_torsion_atom_site_label_4
_geom_torsion
_geom_torsion_site_symmetry_1
_geom_torsion_site_symmetry_2
_geom_torsion_site_symmetry_3
_geom_torsion_site_symmetry_4
_geom_torsion_publ_flag
N1 C2 C3 C4 179.7(10) . . . . ?
N1 C2 C3 C8 -2.9(15) . . . . ?
Pt1 N1 C2 C3 178.3(8) . . . . ?
Pt1 N1 C10 C9 -177.7(9) . . . . ?
Pt1 N31 C32 C33 178.3(8) . . . . ?
Pt1 N31 C40 C39 -179.1(7) . . . . ?
C2 N1 C10 C9 2.4(17) . . . . ?
C2 C3 C4 C5 173.2(11) . . . . ?
C2 C3 C4 N11 -5.3(16) . . . . ?
C2 C3 C8 C7 -175.8(10) . . . . ?
C2 C3 C8 C9 6.8(15) . . . . ?
C3 C4 C5 C6 2.6(18) . . . . ?
C3 C4 N11 C12 167.5(11) . . . . ?
C3 C8 C9 C10 -6.3(16) . . . . ?
C4 C3 C8 C7 1.6(16) . . . . ?
C4 C3 C8 C9 -175.8(10) . . . . ?
C4 C5 C6 C7 1(2) . . . . ?
C4 N11 C12 O13 -2(2) . . . . ?
C4 N11 C12 N14 176.5(11) . . . . ?
C5 C4 N11 C12 -11.0(19) . . . . ?
C5 C6 C7 C8 -4(2) . . . . ?
C6 C7 C8 C3 2.4(18) . . . . ?
C6 C7 C8 C9 179.7(12) . . . . ?
C7 C8 C9 C10 176.3(11) . . . . ?
C8 C3 C4 C5 -4.1(16) . . . . ?
C8 C3 C4 N11 177.4(10) . . . . ?
C8 C9 C10 N1 1.7(18) . . . . ?
C10 N1 C2 C3 -1.8(16) . . . . ?
N11 C4 C5 C6 -178.9(12) . . . . ?
N11 C12 N14 C15 175.8(10) . . . . ?
C12 N14 C15 C16 179.7(11) . . . . ?
O13 C12 N14 C15 -5.2(18) . . . . ?
N14 C15 C16 C17 -178.7(10) . . . . ?
N31 C32 C33 C34 -179.1(10) . . . . ?
N31 C32 C33 C38 -0.2(15) . . . . ?
C32 N31 C40 C39 -1.5(14) . . . . ?
C32 C33 C34 C35 176.6(11) . . . . ?
C32 C33 C34 N41 -0.8(16) . . . . ?
C32 C33 C38 C37 -178.9(10) . . . . ?
C32 C33 C38 C39 0.5(14) . . . . ?
C33 C34 C35 C36 1.9(17) . . . . ?
C33 C34 N41 C42 177.1(10) . . . . ?
C33 C38 C39 C40 -1.3(15) . . . . ?
C34 C33 C38 C37 0.1(15) . . . . ?
C34 C33 C38 C39 179.4(10) . . . . ?
C34 C35 C36 C37 0.6(18) . . . . ?
C34 N41 C42 O43 -1.2(19) . . . . ?
C34 N41 C42 N44 176.5(11) . . . . ?
C35 C34 N41 C42 -0.1(18) . . . . ?
C35 C36 C37 C38 -3.0(17) . . . . ?
C36 C37 C38 C33 2.6(16) . . . . ?
C36 C37 C38 C39 -176.7(11) . . . . ?
C37 C38 C39 C40 178.0(10) . . . . ?
C38 C33 C34 C35 -2.3(15) . . . . ?
C38 C33 C34 N41 -179.7(9) . . . . ?
C38 C39 C40 N31 1.8(16) . . . . ?
C40 N31 C32 C33 0.7(15) . . . . ?
N41 C34 C35 C36 179.1(11) . . . . ?
N41 C42 N44 C45 -174.4(9) . . . . ?
C42 N44 C45 C46 86.3(14) . . . . ?
O43 C42 N44 C45 3.2(19) . . . . ?
N44 C45 C46 C47 176.5(11) . . . . ?

_shelx_res_file                  
;
TITL pag22_s2619_sn1002_a.res in P2(1)/c
    pag22_s2619_sn1002.res
    created by SHELXL-2018/3 at 14:45:43 on 04-Jul-2023
REM Old TITL pag22_s2619_sn1002 in P2(1)/c
REM SHELXT solution in P2(1)/c: R1 0.212, Rweak 0.011, Alpha 0.116
REM <I/s> 0.446 for 175 systematic absences, Orientation as input
REM Formula found by SHELXT: C48 B6 N20 O10 F8 Pt
CELL 0.71073 12.1096 19.8229 11.4298 90 106.062 90
ZERR 2 0.0012 0.0013 0.0012 0 0.011 0
LATT 1
SYMM -X,0.5+Y,0.5-Z
SFAC C H B F N O Pt
UNIT 104 120 4 16 24 8 2
SADI N41 H41 N44 H44 N14 H14 N11 H11

L.S. 12
PLAN  10
SIZE 0.031 0.072 0.121
TEMP -173(2)
CONF
HTAB N11 F62
HTAB N14 F62
HTAB N41 F65
HTAB N44 F65
BOND
LIST 4
MORE -1
BOND $H
fmap 2
acta
SHEL 100 0.84
REM <olex2.extras>
REM <HklSrc "%.\\pag22_s2619_sn1002.hkl">
REM </olex2.extras>

WGHT    0.056400
FVAR       0.30991
N1    5    0.549219    0.402033    0.517238    11.00000    0.03092    0.02619 =
         0.01922    0.00290    0.01077   -0.00976
PT1   7    0.500000    0.500000    0.500000    10.50000    0.02478    0.01839 =
         0.02478    0.00141    0.01246   -0.00065
C2    1    0.508764    0.359301    0.586016    11.00000    0.01992    0.03856 =
         0.01305   -0.00065    0.00312    0.00502
AFIX  43
H2    2    0.457516    0.375544    0.629236    11.00000   -1.20000
AFIX   0
C3    1    0.540545    0.290639    0.595767    11.00000    0.02459    0.01365 =
         0.01681   -0.00595   -0.00354   -0.00502
C4    1    0.498502    0.243915    0.669578    11.00000    0.02372    0.03053 =
         0.03230   -0.00267    0.01260   -0.01581
C5    1    0.524307    0.175716    0.663951    11.00000    0.05225    0.01881 =
         0.04142    0.00696    0.02619    0.00026
AFIX  43
H5    2    0.494587    0.143868    0.709478    11.00000   -1.20000
AFIX   0
C6    1    0.593466    0.153783    0.591978    11.00000    0.06343    0.02652 =
         0.04883    0.00306    0.02283    0.01139
AFIX  43
H6    2    0.608207    0.106873    0.588286    11.00000   -1.20000
AFIX   0
C7    1    0.640256    0.196888    0.527305    11.00000    0.04771    0.02701 =
         0.03854   -0.00580    0.01748    0.00447
AFIX  43
H7    2    0.690873    0.180679    0.483302    11.00000   -1.20000
AFIX   0
C8    1    0.612747    0.267208    0.525810    11.00000    0.01271    0.02433 =
         0.02830    0.00307   -0.00522    0.01026
C9    1    0.657988    0.315250    0.461662    11.00000    0.02730    0.03289 =
         0.02484    0.00443    0.01188   -0.00110
AFIX  43
H9    2    0.712732    0.301766    0.420657    11.00000   -1.20000
AFIX   0
C10   1    0.625017    0.379840    0.457488    11.00000    0.03335    0.03162 =
         0.02952    0.00098    0.01241   -0.00109
AFIX  43
H10   2    0.655419    0.411076    0.411485    11.00000   -1.20000
AFIX   0
N11   5    0.431320    0.269160    0.741494    11.00000    0.04020    0.02097 =
         0.03045    0.00181    0.01680    0.00040
H11   2    0.466617    0.314037    0.776532    11.00000   -1.20000
C12   1    0.365987    0.231743    0.801278    11.00000    0.03883    0.02407 =
         0.04131    0.00567    0.01836   -0.00620
O13   6    0.355705    0.171699    0.795887    11.00000    0.04936    0.01877 =
         0.04823   -0.00120    0.02589   -0.01085
N14   5    0.315507    0.271849    0.869696    11.00000    0.03654    0.02500 =
         0.04064    0.00349    0.02154    0.00085
H14   2    0.328930    0.319428    0.904980    11.00000   -1.20000
C15   1    0.236971    0.240479    0.931823    11.00000    0.02947    0.03266 =
         0.02925    0.00905    0.00849    0.00277
AFIX  23
H15A  2    0.278407    0.204957    0.987871    11.00000   -1.20000
H15B  2    0.172283    0.218940    0.870797    11.00000   -1.20000
AFIX   0
C16   1    0.191578    0.291279    1.001457    11.00000    0.03689    0.03624 =
         0.04049    0.00480    0.01519   -0.01211
AFIX  23
H16A  2    0.148598    0.326228    0.945115    11.00000   -1.20000
H16B  2    0.256360    0.313573    1.061154    11.00000   -1.20000
AFIX   0
C17   1    0.113050    0.258827    1.067680    11.00000    0.05501    0.03663 =
         0.05965    0.00676    0.03694   -0.00664
AFIX 137
H17A  2    0.154476    0.222753    1.120547    11.00000   -1.50000
H17B  2    0.045757    0.239875    1.008241    11.00000   -1.50000
H17C  2    0.088055    0.292834    1.117146    11.00000   -1.50000
AFIX   0
N31   5    0.358553    0.477395    0.366939    11.00000    0.03307    0.02947 =
         0.02497    0.00798    0.01641    0.00585
C32   1    0.260104    0.459287    0.391648    11.00000    0.02956    0.01517 =
         0.03587    0.00120    0.01895   -0.00358
AFIX  43
H32   2    0.261564    0.456559    0.475043    11.00000   -1.20000
AFIX   0
C33   1    0.157730    0.444392    0.307375    11.00000    0.03330    0.01708 =
         0.03205    0.00626    0.00281    0.00472
C34   1    0.054488    0.426161    0.340041    11.00000    0.04472    0.02742 =
         0.02812   -0.00379   -0.00110    0.00274
C35   1   -0.045833    0.415728    0.246586    11.00000    0.03781    0.04555 =
         0.03217    0.01059    0.01302    0.00862
AFIX  43
H35   2   -0.115053    0.405096    0.266317    11.00000   -1.20000
AFIX   0
C36   1   -0.046589    0.420599    0.124452    11.00000    0.03785    0.05001 =
         0.04873   -0.01238    0.01000   -0.01390
AFIX  43
H36   2   -0.116355    0.413697    0.062532    11.00000   -1.20000
AFIX   0
C37   1    0.054168    0.435530    0.092008    11.00000    0.04243    0.02958 =
         0.03339   -0.00517    0.00174   -0.00042
AFIX  43
H37   2    0.052995    0.436567    0.008576    11.00000   -1.20000
AFIX   0
C38   1    0.156874    0.448966    0.182319    11.00000    0.02935    0.01379 =
         0.03714    0.00055    0.00445   -0.00502
C39   1    0.258389    0.467360    0.156222    11.00000    0.03266    0.02602 =
         0.02729    0.00902    0.00531    0.01137
AFIX  43
H39   2    0.259446    0.469678    0.073520    11.00000   -1.20000
AFIX   0
C40   1    0.357296    0.482313    0.245860    11.00000    0.02812    0.02680 =
         0.02959    0.00248    0.01291   -0.01097
AFIX  43
H40   2    0.424468    0.495962    0.224674    11.00000   -1.20000
AFIX   0
N41   5    0.060978    0.422984    0.462691    11.00000    0.02653    0.04883 =
         0.03161   -0.00456    0.01299   -0.00247
H41   2    0.134982    0.415549    0.530548    11.00000   -1.20000
C42   1   -0.028187    0.409329    0.516188    11.00000    0.03777    0.02863 =
         0.03879    0.00120    0.00733   -0.01357
O43   6   -0.127350    0.399314    0.453901    11.00000    0.02168    0.11278 =
         0.05754    0.01614    0.01028   -0.01144
N44   5    0.007229    0.406134    0.638630    11.00000    0.03747    0.04096 =
         0.03546    0.00864    0.01928    0.00636
H44   2    0.094151    0.409835    0.674195    11.00000   -1.20000
C45   1   -0.070283    0.386659    0.708929    11.00000    0.02899    0.03895 =
         0.05194   -0.00615    0.01915    0.00669
AFIX  23
H45A  2   -0.147895    0.404307    0.668243    11.00000   -1.20000
H45B  2   -0.044369    0.407949    0.790302    11.00000   -1.20000
AFIX   0
C46   1   -0.078079    0.312476    0.724625    11.00000    0.05457    0.02087 =
         0.04565   -0.01020    0.01782   -0.00616
AFIX  23
H46A  2   -0.000005    0.294218    0.760973    11.00000   -1.20000
H46B  2   -0.108889    0.291284    0.643708    11.00000   -1.20000
AFIX   0
C47   1   -0.153951    0.293873    0.804643    11.00000    0.03987    0.05237 =
         0.05549    0.01081    0.01469   -0.00293
AFIX 137
H47A  2   -0.234348    0.303142    0.761251    11.00000   -1.50000
H47B  2   -0.131901    0.320618    0.879634    11.00000   -1.50000
H47C  2   -0.144828    0.245791    0.824959    11.00000   -1.50000
AFIX   0

B61   3    0.324638    0.447762    0.779967    11.00000    0.05727    0.01483 =
         0.05742    0.00912    0.03259    0.00111
F62   4    0.419586    0.408862    0.835549    11.00000    0.05543    0.03299 =
         0.05357   -0.00070    0.00721    0.00186
F63   4    0.246214    0.447955    0.848771    11.00000    0.07254    0.10239 =
         0.05034   -0.00102    0.03749   -0.00052
F64   4    0.358596    0.510147    0.758880    11.00000    0.07089    0.04662 =
         0.07348    0.00575    0.02137   -0.01190
F65   4    0.271009    0.416562    0.669625    11.00000    0.05391    0.06459 =
         0.03633   -0.01095    0.01485   -0.00389
HKLF 4


REM  pag22_s2619_sn1002_a.res in P2(1)/c
REM wR2 = 0.1601, GooF = S = 0.989, Restrained GooF = 0.989 for all data
REM R1 = 0.0660 for 2732 Fo > 4sig(Fo) and 0.1254 for all 4655 data
REM 372 parameters refined using 6 restraints

END

WGHT      0.0562      0.0000

REM Highest difference peak  1.420,  deepest hole -1.939,  1-sigma level  0.199
Q1    1   0.5196  0.5289  0.5811  11.00000  0.05    1.42
Q2    1   0.4779  0.5282  0.4342  11.00000  0.05    1.29
Q3    1   0.4233  0.5004  0.4991  11.00000  0.05    1.26
Q4    1   0.4666  0.5269  0.3636  11.00000  0.05    1.24
Q5    1   0.3323  0.5346  0.3737  11.00000  0.05    0.97
Q6    1   0.5766  0.0950  0.6616  11.00000  0.05    0.91
Q7    1   0.3538  0.4997  0.3181  11.00000  0.05    0.88
Q8    1   0.1001  0.4890  0.2575  11.00000  0.05    0.81
Q9    1   0.4696  0.5322  0.2298  11.00000  0.05    0.78
Q10   1   0.1945  0.4994  0.6085  11.00000  0.05    0.77
;
_shelx_res_checksum              49791
_olex2_submission_special_instructions 'No special instructions were received'
_oxdiff_exptl_absorpt_empirical_details 
;
Empirical correction (ABSPACK) includes:
- Absorption correction using spherical harmonics
- Frame scaling
;
_oxdiff_exptl_absorpt_empirical_full_max 1.911
_oxdiff_exptl_absorpt_empirical_full_min 0.222
_vrf_PLAT416_pag22_s2619_sn1002  
;
PROBLEM: Short Intra D-H..H-D       H41      ..H44      .       1.84 Ang.  
RESPONSE: These two N-H's are close together due to hydrogen bonding to a single 
fluorine atom on the BF4 couterion.
;
_vrf_PLAT973_pag22_s2619_sn1002  
;
PROBLEM: Check Calcd Positive Resid. Density on       Pt1       2.49 eA-3  
RESPONSE: This likely due to the data quality and and inaccuraces in the 
absorption correction on a small crystal.
;
_vrf_RINTA01_pag22_s2619_sn1002  
;
PROBLEM: The value of Rint is greater than 0.25
RESPONSE: The overall data quality is not ideal, however the 
nature of the is not in question based on synthesis. The 
quality is sufficient for discussing the packing 
and intermolecular contacts.
;
